# Supplementary material for: Gene fusion as an important mechanism to generate new genes in the genus Oryza
Source: Genome Biol. 2022 Jun 15;23:130. doi: 10.1186/s13059-022-02696-w (PMC9199173; doi:10.1186/s13059-022-02696-w)
Supplement: Supplementary file 3 — Additional file 3. Fixation frequency of species-specific fusion gene included in four focus species. [file 13059_2022_2696_MOESM3_ESM.xlsx]

## Sheet: Table S2
Table S2 Fixation frequency of species-specific fusion gene included in four focus species.
Osjap01g00500.1	0.01	Osind01g06920.1	0.663366	Obart01g02790.1	0.1489	Oglab01g06260.1	0.8364
Osjap01g00640.1	0.01	Osind01g11290.1	0.316832	Obart01g03110.1	0.0319	Oglab01g37540.3	0.1364
Osjap01g05660.1	0.06	Osind01g15670.1	0.990099	Obart01g25040.1	0.3936	Oglab02g00240.1	0.8818
Osjap01g06620.1	0.01	Osind01g16020.1	0	Obart01g26420.1	0.2553	Oglab02g12130.1	0.7181
Osjap01g30020.1	0.69	Osind01g21790.2	0	Obart01g26930.1	0.0851	Oglab02g34160.1	0.6727
Osjap01g31520.1	0	Osind01g28070.1	0.0693069	Obart01g27860.1	0.3617	Oglab02g34920.2	0.9636
Osjap01g50410.1	0.68	Osind01g52750.1	0.831683	Obart01g35030.1	0.0106	Oglab03g05040.1	0.7272
Osjap02g04220.4	0.82	Osind01g52800.1	0.138614	Obart01g40910.1	0.0425	Oglab03g11620.1	0.0364
Osjap02g16210.1	0	Osind02g01750.1	0.1287	Obart01g43280.1	0	Oglab03g30700.1	1
Osjap02g19520.2	0.07	Osind02g25330.1	0.019802	Obart02g00480.1	0.2553	Oglab03g35760.1	1
Osjap02g23220.1	0.03	Osind02g37310.1	0	Obart02g01820.1	0.1702	Oglab03g38510.1	1
Osjap02g28800.3	0.74	Osind02g37690.1	0	Obart02g06500.1	0.2553	Oglab03g39920.1	1
Osjap02g30600.1	1	Osind02g38400.1	0	Obart02g11640.1	0	Oglab04g03860.1	1
Osjap02g36880.1	0.78	Osind02g39460.2	0	Obart02g11910.1	0.1277	Oglab04g27220.1	1
Osjap02g39740.1	0.06	Osind02g42070.1	0	Obart02g24930.1	0.7447	Oglab05g04450.2	1
Osjap02g41000.1	0	Osind03g03640.1	0	Obart02g31950.1	0.0106	Oglab05g07040.1	1
Osjap03g00710.1	0	Osind03g07990.1	0.90099	Obart03g02800.1	0.8617	Oglab05g14020.2	1
Osjap03g14020.1	0	Osind03g16830.1	0	Obart03g07090.1	0.0957	Oglab05g20580.1	1
Osjap03g15380.1	0.13	Osind03g16990.1	0	Obart03g07660.1	0.2021	Oglab06g21340.1	1
Osjap03g23720.1	0	Osind03g18420.1	0	Obart03g09160.3	0	Oglab06g24190.1	1
Osjap03g29590.1	0.95	Osind03g25560.1	0.613861	Obart03g10140.1	0.6064	Oglab06g25720.1	1
Osjap03g35910.1	0.56	Osind03g30900.1	0.841584	Obart03g10890.2	0.4255	Oglab06g26450.1	1
Osjap03g39550.1	0.88	Osind03g34150.1	0	Obart03g20630.1	0.0106	Oglab07g03220.1	1
Osjap03g40400.1	0	Osind04g18090.1	0	Obart03g38310.1	0.2234	Oglab07g20540.2	1
Osjap03g44070.1	0	Osind04g20860.2	0.01	Obart03g39770.1	0.0106	Oglab08g01630.1	1
Osjap03g44320.1	0.92	Osind04g33950.1	0	Obart03g41250.1	0.3936	Oglab08g04500.1	1
Osjap04g02830.1	0	Osind05g03420.1	0.881188	Obart04g08760.3	0.0213	Oglab08g10710.1	1
Osjap04g13840.6	0.84	Osind05g17820.1	0	Obart04g09560.1	0.2553	Oglab08g13140.1	1
Osjap04g19980.2	0	Osind05g23260.1	0	Obart04g11380.1	0.1064	Oglab08g15520.1	1
Osjap04g27970.1	0.9	Osind06g03270.1	0	Obart04g12680.3	0.2553	Oglab09g14970.1	1
Osjap04g30680.1	0.63	Osind06g27610.1	0	Obart05g13050.1	0.2979	Oglab09g17780.2	1
Osjap04g34120.1	0.14	Osind07g03110.1	0	Obart05g17330.1	0.117	Oglab09g18980.1	1
Osjap04g35010.1	0	Osind07g04880.1	0.01	Obart05g20080.1	0.1277	Oglab10g03910.1	1
Osjap05g00220.1	0	Osind07g21110.1	0.7921	Obart06g03390.1	0.1064	Oglab10g14420.1	1
Osjap05g14570.1	0.05	Osind07g25180.1	0.00990099	Obart06g24730.4	0.2979	Oglab11g06530.1	1
Osjap05g20040.1	0.64	Osind07g27190.1	0	Obart07g03720.1	1	Oglab11g18520.1	1
Osjap05g23780.1	0.14	Osind08g03120.1	0	Obart07g03940.1	0.0106	Oglab11g20100.2	1
Osjap05g26770.1	0	Osind08g06190.1	0	Obart07g07590.1	0.0957	Oglab12g00050.1	1
Osjap05g28940.1	0.83	Osind08g08550.1	0	Obart07g11000.2	0.1489	Oglab12g01430.1	1
Osjap05g29140.1	0.93	Osind08g20190.1	0.960396	Obart07g19760.1	0	Oglab12g02960.1	1
Osjap05g29150.1	0.2	Osind08g22530.1	0	Obart07g23980.1	0.0106	Oglab12g06650.1	1
Osjap05g30140.4	0.04	Osind08g23660.1	0	Obart07g27030.1	0.3085	Oglab12g11360.1	1
Osjap06g00390.1	0.5	Osind08g24880.1	0	Obart07g27300.1	0.1809	Oglab12g13410.1	1
Osjap06g03630.2	0	Osind08g27620.1	0	Obart08g02200.1	1	Average	0.929595
Osjap06g08210.1	0.38	Osind09g01630.1	0	Obart08g05380.1	0.6064
Osjap06g14300.1	0	Osind09g03780.1	0	Obart08g11690.1	0.2127
Osjap06g27840.1	0	Osind09g09810.2	0	Obart08g11880.1	0.2234
Osjap06g31140.1	0.55	Osind09g11870.1	0	Obart08g18520.1	0
Osjap06g33090.1	0.73	Osind09g18210.1	0.00990099	Obart08g20390.1	0.266
Osjap07g04240.1	0.02	Osind09g19090.1	0	Obart08g23110.1	0.1809
Osjap07g06350.1	0.98	Osind09g20780.1	0	Obart09g15000.1	0.0638
Osjap07g11390.1	0.72	Osind10g01380.1	0	Obart09g15430.1	0.5319
Osjap07g22430.1	0.66	Osind10g01570.1	0	Obart09g16160.1	0.5851
Osjap07g25530.1	0	Osind11g00780.1	0	Obart09g16460.1	0.117
Osjap07g25960.2	0.93	Osind11g02250.1	0.920792	Obart09g18850.1	0.1064
Osjap07g28390.1	0.76	Osind11g05410.1	0	Obart10g12420.1	0.1277
Osjap07g29350.1	0.92	Osind11g09560.1	0.425743	Obart11g00370.1	0.1915
Osjap08g04940.1	0.03	Osind11g15920.1	0	Obart11g00980.1	0
Osjap08g10540.1	0	Osind11g17120.1	0	Obart11g04380.1	0
Osjap08g13760.3	0	Osind11g17390.1	0	Obart11g19500.1	0.0638
Osjap08g19480.1	0.85	Osind11g17970.1	0	Obart11g22080.1	0.0212
Osjap08g22730.1	0	Osind12g16420.1	0	Obart12g00450.1	0
Osjap09g00070.1	0.04	Average	0.153788	Obart12g02370.1	0
Osjap09g03990.5	0.94			Obart12g02600.1	0.4894
Osjap09g06840.5	0			Obart12g03260.1	0
Osjap09g17720.1	0			Obart12g13650.1	0.1064
Osjap10g04950.1	0.95			Obart12g18260.1	0.4468
Osjap10g12540.3	0			Average	0.214982
Osjap10g14600.1	0
Osjap10g15240.1	0
Osjap11g00600.1	0.03
Osjap11g03190.1	0.18
Osjap11g03220.1	0.83
Osjap11g21440.1	0
Osjap11g25180.1	0
Osjap12g02200.1	0
Osjap12g02870.1	0.25
Osjap12g06950.3	0
Osjap12g18490.1	0.21
Osjap12g24450.1	0.2
Average	0.3175
