# Supplementary material for: Gene fusion as an important mechanism to generate new genes in the genus Oryza
Source: Genome Biol. 2022 Jun 15;23:130. doi: 10.1186/s13059-022-02696-w (PMC9199173; doi:10.1186/s13059-022-02696-w)
Supplement: Supplementary file 6 — Additional file 6. Correlation of O. japonica fusion gene and its short copies FPKM value in different tissues. [file 13059_2022_2696_MOESM6_ESM.xlsx]

## Sheet: Table S4
Table S4 Correlation of O. japonica fusion gene and its short copies FPKM value in different tissues.
chimerical_gene_IDs	short_copy_1	short_copy_2	leaf_FPKM	root_FPKM	panicle_FPKM	total_FPKM	leaf_FPKM	root_FPKM	panicle_FPKM	total_FPKM	leaf_FPKM	root_FPKM	panicle_FPKM	total_FPKM	Pearson-r	Pearson-r	Pearson-p	Pearson-p	No_id: indicate the chimerical gene have no short homologous in the japonica genome or only have one short homologous copy
Osjap01g30020	No_id	No_id	0	2255.47	48.062	2303.53	0	0	0	0	0	0	0	0	Null	Null	Null	Null
Osjap06g27840	Osjap04g09410.1	No_id	0	0	839.359	839.359	0	0	475.929	475.929	0	0	0	0	1	Null	2.2e-16	Null
Osjap02g40340	Osjap05g23970.1	Osjap02g41540.1	137.255	311.316	0	448.571	0	0	0	0	21.2273	33.1843	15.7133	70.1249	Null	0.917	Null	0.0307741	D-G: FPKM value for chimerical gene in three tissues
Osjap03g34330	Osjap03g39110.1	Osjap10g05370.1	100.849	182.119	97.4503	380.418	0	0	0	0	53.6084	0.881613	13.1064	67.5964	Null	0.539	Null	0.416139	H-K: FPKM value for short copy 1 in three tissues
Osjap09g06840	Osjap03g08670.1	No_id	18.1138	51.2018	52.1575	121.473	3.23761	46.0578	29.3256	78.621	0	0	0	0	0.958	Null	0.00907287	Null	L-O: FPKM value for short copy 2 in three tissues
Osjap05g20040	Osjap08g00350.1	No_id	0	48.2227	61.1983	109.421	6.12935	22.4963	0	28.6257	0	0	0	0	0.597	Null	0.351818	Null	P-Q: Pearson's correlation
Osjap08g06650	Osjap09g20870.1	Osjap04g21220.1	12.1435	69.8698	15.0925	97.1058	0	99.8493	2.90944	102.759	15.1696	46.6906	59.3526	121.213	0.969	0.777	0.00507252	0.15528	R-S: Significance of correlation
Osjap06g31140	Osjap02g03060.1	No_id	0	0	90.2514	90.2514	93.938	0.222746	7.56361	101.724	0	0	0	0	0.08	Null	0.914829	Null
Osjap07g22430	No_id	No_id	24.5405	2.29635	48.4457	75.2826	0	0	0	0	0	0	0	0	Null	Null	Null	Null
Osjap01g13630	No_id	No_id	0	29.363	40.3659	69.7289	0	0	0	0	0	0	0	0	Null	Null	Null	Null
Osjap01g00500	Osjap01g00490.1	No_id	0	0	55.0649	55.0649	14.2572	2.3383	41.7643	58.3598	0	0	0	0	0.945	Null	0.0149984	Null
Osjap02g30600	Osjap04g25080.3	Osjap04g31350.1	13.7497	18.271	21.0132	53.0339	0	0	1.65217	1.65217	29.3472	31.6583	63.1826	124.188	0.676	0.971	0.263581	0.00429069
Osjap12g18490	No_id	No_id	6.66927	23.008	20.757	50.4343	0	0	0	0	0	0	0	0	Null	Null	Null	Null
Osjap01g50410	Osjap05g17010.3	Osjap05g22890.1	9.44058	23.8838	16.9007	50.2251	2.67743	3.36464	4.11842	10.1605	0	0.608451	9.78919	10.3976	0.957	0.596	0.00941411	0.352145
Osjap07g04240	Osjap04g16300.1	Osjap12g10970.1	11.424	15.8249	22.8841	50.133	0	0	0	0	0	0	0	0	Null	Null	Null	Null			Null group	19
Osjap04g34120	No_id	No_id	5.89157	8.51236	21.5934	35.9973	0	0	0	0	0	0	0	0	Null	Null	Null	Null			week p value	6
Osjap09g03990	Osjap09g14680.2	Osjap05g14220.1	0	16.5435	14.6855	31.229	0	0	0.817975	0.817975	15.1176	165.048	9.31958	189.485	0.663	0.78	0.277675	0.151872			significant p value	18
Osjap02g04220	No_id	No_id	0	12.367	16.9261	29.2931	0	0	0	0	0	0	0	0	Null	Null	Null	Null			others	26
Osjap01g31520	Osjap01g14430.1	Osjap01g31460.1	0	26.9485	0	26.9485	0	0	0	0	0	78.1832	0	78.1832	Null	1	Null	2.2e-16			Sum	69
Osjap05g04120	Osjap01g27410.1	Osjap03g15140.5	3.8479	12.6196	8.95357	25.4211	2.79264	14.5214	30.4019	47.7159	6.61234	39.1084	24.5383	70.259	0.864	0.993	0.0714729	0.00026207
Osjap10g14600	Osjap08g12520.1	No_id	0	0	24.9126	24.9126	36.327	0	24.2274	60.5544	0	0	0	0	0.554	Null	0.398995	Null
Osjap05g29150	No_id	No_id	0	1.59619	21.6177	23.2139	0	0	0	0	0	0	0	0	Null	Null	Null	Null
Osjap05g00220	Osjap06g12050.3	No_id	0	0	21.7281	21.7281	1.73459	1.61114	4.0169	7.36263	0	0	0	0	0.861	Null	0.0743904	Null
Osjap10g12540	Osjap02g39060.3	No_id	7.41515	4.69643	7.93239	20.044	9.49204	17.7931	8.54996	35.8351	0	0	0	0	0.855	Null	0.0794213	Null
Osjap02g16210	No_id	No_id	8.79966	0	10.6674	19.4671	0	0	0	0	0	0	0	0	Null	Null	Null	Null
Osjap02g41000	No_id	No_id	0	18.0116	0	18.0116	0	0	0	0	0	0	0	0	Null	Null	Null	Null
Osjap06g08210	Osjap09g13400.1	Osjap02g37570.1	3.32884	5.50858	7.02301	15.8604	0	0	0	0	3.61319	22.7034	9.89946	36.216	Null	0.866	Null	0.0700522
Osjap08g19480	Osjap05g21810.1	No_id	0	4.16147	9.57149	13.733	26.9061	0	5.62742	32.5335	0	0	0	0	0.187	Null	0.800291	Null
Osjap11g03220	Osjap12g03280.1	Osjap12g03300.1	4.78144	0	8.6265	13.4079	0	0.17012	0.407334	0.577454	0	1.2892	0.907916	2.19712	0.807	0.503	0.125374	0.456045
Osjap01g00640	Osjap05g00080.1	Osjap04g25390.2	5.9292	6.43553	0	12.3647	0	3.22922	4.17553	7.40475	0	18.5411	0	18.5411	0.449	0.735	0.51553	0.199581
Osjap11g01770	Osjap11g01890.3	No_id	10.0455	2.00547	0	12.051	0	0	0	0	0	0	0	0	Null	Null	Null	Null
Osjap02g23220	Osjap04g16230.4	Osjap03g34460.2	0	11.1984	0	11.1984	0	1.33097	0.798204	2.12917	9.69763	18.0103	18.512	46.2199	0.857	0.652	0.0778208	0.289889
Osjap04g19980	Osjap07g05530.1	No_id	2.36006	2.18589	5.07732	9.62327	0.817256	1.64033	1.90293	4.36052	0	0	0	0	0.955	Null	0.01009	Null
Osjap09g15430	Osjap02g06650.1	No_id	1.59242	1.65718	5.6266	8.8762	20.1924	31.8943	51.1636	103.25	0	0	0	0	0.964	Null	0.00652874	Null
Osjap01g33510	Osjap03g28950.1	Osjap02g13850.1	0	8.62689	0	8.62689	0	4.10843	2.54592	6.65435	4.03307	6.53079	7.75638	18.3202	0.85	0.598	0.0845848	0.350336
Osjap11g01220	Osjap07g30390.1	Osjap03g13100.1	0	4.38068	3.27487	7.65555	0	0	0	0	0	4.70804	0	4.70804	Null	0.8	Null	0.131485
Osjap12g01140	Osjap07g30390.1	Osjap03g13100.1	2.75887	1.29322	3.38542	7.43751	0	0	0	0	0	4.70804	0	4.70804	Null	0.283	Null	0.696887
Osjap06g00390	Osjap07g16770.1	Osjap06g28340.1	0	0	7.01015	7.01015	0	0	0	0	6.68323	12.0144	9.42688	28.1245	Null	0.565	Null	0.387106
Osjap03g44320	Osjap04g33070.2	Osjap05g18460.1	1.70038	2.37772	2.77626	6.85436	0	0	0	0	0	2.22877	0.466728	2.6955	Null	0.718	Null	0.217915
Osjap11g25180	Osjap11g25230.1	Osjap03g12940.2	0	6.57927	0	6.57927	0	0	0	0	22.6769	23.4799	0	46.1568	Null	0.719	Null	0.216966
Osjap04g11160	Osjap10g21270.2	Osjap11g14300.1	0	1.44331	5.10156	6.54487	0	0.534992	3.88803	4.42302	0	6.40825	3.43468	9.84293	0.99	0.694	0.00053851	0.243963
Osjap11g03190	Osjap12g03260.1	Osjap11g03620.1	6.53336	0	0	6.53336	0	0	0	0	0	0	0.926129	0.926129	Null	0	Null	1
Osjap09g20460	Osjap09g20430.1	Osjap02g21530.2	0	3.01482	3.39975	6.41457	0	0	0	0	6.10211	5.49226	5.74927	17.3436	Null	0.792	Null	0.139711
Osjap03g14020	Osjap01g07780.1	No_id	0	0	5.97773	5.97773	0	0.175081	0	0.175081	0	0	0	0	0	Null	1	Null
Osjap05g30140	No_id	No_id	0	0	5.80623	5.80623	0	0	0	0	0	0	0	0	Null	Null	Null	Null
Osjap04g13840	Osjap09g21020.1	No_id	1.71048	1.60237	2.41244	5.72529	0	0.682471	338.386	339.068	0	0	0	0	0.718	Null	0.218158	Null
Osjap11g02640	Osjap07g04360.1	Osjap12g12870.1	0	0.543765	4.97426	5.51802	0	0	0	0	0	0	0	0	Null	Null	Null	Null
Osjap01g42770	Osjap03g27560.1	Osjap01g08100.1	1.1711	0	4.09756	5.26866	0	0.242706	3.10919	3.3519	108.642	13.1822	295.902	417.726	0.958	0.996	0.00890602	7.54922e-05
Osjap05g02530	Osjap06g18010.1	Osjap03g00960.1	0	0	5.14726	5.14726	0	0	0	0	0	0	6.06329	6.06329	Null	1	Null	2.2e-16
Osjap02g28800	Osjap11g07330.1	Osjap04g33800.1	0	5.11648	0	5.11648	0	0	21.3061	21.3061	0	56.1329	36.983	93.1159	0	0.835	1	0.0983675
Osjap03g13100	Osjap04g16240.1	Osjap12g01140.1	0	4.70804	0	4.70804	0	0.20802	0.141671	0.349691	2.75887	1.29322	3.38542	7.43751	0.826	0.283	0.10644	0.696887
Osjap06g03630	No_id	No_id	0	0	4.58222	4.58222	0	0	0	0	0	0	0	0	Null	Null	Null	Null
Osjap11g21440	Osjap10g09150.2	Osjap03g43210.1	0	3.64316	0	3.64316	1.3846	1.70813	3.06802	6.16075	1.52283	13.0611	10.2709	24.8548	0.452	0.782	0.512642	0.149867
Osjap06g33090	No_id	No_id	3.63027	0	0	3.63027	0	0	0	0	0	0	0	0	Null	Null	Null	Null
Osjap10g15240	Osjap03g36880.2	Osjap03g03010.1	3.4428	0	0	3.4428	0	1.29	2.48409	3.77409	1.96053	1.05807	2.01853	5.03713	0	0.652	1	0.290641
Osjap01g08660	Osjap01g29230.2	Osjap05g00560.2	0	3.11799	0	3.11799	3.89585	12.58	2.9983	19.4742	2.80565	7.98159	10.3272	21.1144	0.931	0.597	0.0223784	0.351025
Osjap12g06950	No_id	No_id	1.23459	0.74578	0	1.98037	0	0	0	0	0	0	0	0	Null	Null	Null	Null
Osjap07g11390	No_id	No_id	0	1.0506	0.8762	1.9268	0	0	0	0	0	0	0	0	Null	Null	Null	Null
Osjap03g44530	Osjap07g07980.2	No_id	0	1.48191	0.441229	1.92314	3.42829	3.90615	8.64203	15.9765	0	0	0	0	0.615	Null	0.331051	Null
Osjap07g25530	Osjap03g05920.1	No_id	0	0	1.70825	1.70825	10.5057	11.8855	23.8897	46.2809	0	0	0	0	0.833	Null	0.10023	Null
Osjap04g30120	Osjap05g24420.1	Osjap04g16240.1	0	0	1.3785	1.3785	0	0	0	0	0	0.20802	0.141671	0.349691	Null	0.562	Null	0.390017
Osjap04g02830	Osjap04g02720.1	Osjap04g02730.1	0	0	1.34561	1.34561	0	0	0	0	0	0.129936	0	0.129936	Null	0	Null	1
Osjap07g28390	Osjap04g19780.1	No_id	0	1.34516	0	1.34516	0	0	1.20158	1.20158	0	0	0	0	0	Null	1	Null
Osjap08g04940	No_id	No_id	0	0.719979	0.579152	1.29913	0	0	0	0	0	0	0	0	Null	Null	Null	Null
Osjap10g04950	Osjap07g13660.9	No_id	0	0.679028	0.345564	1.02459	6.29235	3.61864	4.93442	14.8454	0	0	0	0	0.622	Null	0.323657	Null
Osjap06g14300	Osjap04g18730.1	No_id	0	0.228058	0.496985	0.725043	0	0.325245	0.9313	1.25655	0	0	0	0	0.995	Null	0.000116149	Null
Osjap09g00070	Osjap09g04150.1	Osjap02g38200.1	0	0.245177	0.404293	0.64947	0	0	0	0	2.64202	3.28202	6.96959	12.8936	Null	0.94	Null	0.0172226
Osjap05g14570	Osjap05g14540.1	Osjap01g31830.1	0	0	0.391726	0.391726	0	0	0	0	0	0	0	0	Null	Null	Null	Null
Osjap03g44070	Osjap03g44260.1	Osjap05g21490.1	0	0	0.207832	0.207832	0	0	0	0	0	0	0.176409	0.176409	Null	1	Null	2.2e-16
