# Supplementary material for: Gene fusion as an important mechanism to generate new genes in the genus Oryza
Source: Genome Biol. 2022 Jun 15;23:130. doi: 10.1186/s13059-022-02696-w (PMC9199173; doi:10.1186/s13059-022-02696-w)
Supplement: Supplementary file 9 — Additional file 9. Transposable element retrieved from O. sativa v.g. japonica fusion genes. [file 13059_2022_2696_MOESM9_ESM.xlsx]

## Sheet: Table S7
Table S7 Transposable element retrieved from O. sativa v.g. japonica fusion genes.
Fusion_gene_ID	overlap	chromosome	start	end	TE-type
Osjap01g00500	100	OsjapChr01	329348	329448	ID=RLG_365;Name=LTR_Gypsy
Osjap01g00500	50	OsjapChr01	331900	331950	ID=SSL_366;Name=Low_Complexity
Osjap01g00500	72	OsjapChr01	332125	332197	ID=SSS_367;Name=Simple_Repeat
Osjap01g00640	315	OsjapChr01	426043	426358	ID=DTM_441;Name=DNAt_Mutator
Osjap01g00640	20	OsjapChr01	426435	426455	ID=SSL_442;Name=Low_Complexity
Osjap01g00640	155	OsjapChr01	427971	428126	ID=DTI_443;Name=DNAt_MITE
Osjap01g00640	162	OsjapChr01	428742	428904	ID=DTC_444;Name=DNAt_CACTA/En-Spm
Osjap01g00640	409	OsjapChr01	431664	432073	ID=DTH_445;Name=DNAt_Harbinger/Tourist
Osjap01g00640	71	OsjapChr01	432102	432173	ID=DTH_446;Name=DNAt_Harbinger/Tourist
Osjap01g00640	215	OsjapChr01	432174	432389	ID=DTA_447;Name=DNAt_hAT
Osjap01g00640	97	OsjapChr01	432799	432896	ID=SSL_448;Name=Low_Complexity
Osjap01g00640	356	OsjapChr01	432898	433254	ID=XXX_449;Name=Unknown
Osjap01g00640	360	OsjapChr01	433255	433615	ID=DTA_450;Name=DNAt_hAT
Osjap01g00640	169	OsjapChr01	433617	433786	ID=DTH_452;Name=DNAt_Harbinger/Tourist
Osjap01g00640	305	OsjapChr01	434202	434507	ID=RLG_453;Name=LTR_Gypsy
Osjap01g00640	271	OsjapChr01	434842	435113	ID=DTH_454;Name=DNAt_Harbinger/Tourist
Osjap01g00640	69	OsjapChr01	435868	435937	ID=XXX_455;Name=Unknown
Osjap01g00640	479	OsjapChr01	436310	436789	ID=RIL_456;Name=LINE_L1
Osjap01g00640	61	OsjapChr01	437522	437583	ID=RSU_457;Name=SINE
Osjap01g00640	83	OsjapChr01	437799	437882	ID=SSL_458;Name=Low_Complexity
Osjap01g00640	458	OsjapChr01	440761	441219	ID=DHH_459;Name=Helitron
Osjap01g00640	76	OsjapChr01	443799	443875	ID=DTT_460;Name=DNAt_Tc-Mariner/Stowaway
Osjap01g00640	67	OsjapChr01	444293	444360	ID=SSL_461;Name=Low_Complexity
Osjap01g00640	275	OsjapChr01	448982	449257	ID=DTH_462;Name=DNAt_Harbinger/Tourist
Osjap01g08660	166	OsjapChr01	6509367	6509533	ID=DTA_8851;Name=DNAt_hAT
Osjap01g13630	147	OsjapChr01	10493444	10493591	ID=RSU_14842;Name=SINE
Osjap01g13630	122	OsjapChr01	10496053	10496175	ID=DTT_14843;Name=DNAt_Tc-Mariner/Stowaway
Osjap01g13630	21	OsjapChr01	10498570	10498591	ID=SSL_14844;Name=Low_Complexity
Osjap01g13630	94	OsjapChr01	10500224	10500318	ID=SSS_14845;Name=Simple_Repeat
Osjap01g13630	27	OsjapChr01	10500513	10500540	ID=SSL_14846;Name=Low_Complexity
Osjap01g13630	28	OsjapChr01	10500577	10500605	ID=SSS_14847;Name=Simple_Repeat
Osjap01g30020	20	OsjapChr01	27273672	27273692	ID=SSL_37191;Name=Low_Complexity
Osjap01g30020	23	OsjapChr01	27274318	27274341	ID=DTH_37192;Name=DNAt_Harbinger/Tourist
Osjap01g30020	156	OsjapChr01	27274342	27274498	ID=XXX_37193;Name=Unknown
Osjap01g30020	36	OsjapChr01	27274499	27274535	ID=DTH_37194;Name=DNAt_Harbinger/Tourist
Osjap01g30020	20	OsjapChr01	27278238	27278258	ID=SSS_37195;Name=Simple_Repeat
Osjap01g31520	56	OsjapChr01	28525288	28525344	ID=DTT_38739;Name=DNAt_Tc-Mariner/Stowaway
Osjap01g31520	453	OsjapChr01	28525423	28525876	ID=DTT_38740;Name=DNAt_Tc-Mariner/Stowaway
Osjap01g31520	163	OsjapChr01	28525877	28526040	ID=DTH_38741;Name=DNAt_Harbinger/Tourist
Osjap01g31520	17	OsjapChr01	28526041	28526058	ID=DTT_38742;Name=DNAt_Tc-Mariner/Stowaway
Osjap01g31520	110	OsjapChr01	28527255	28527365	ID=DTM_38743;Name=DNAt_Mutator
Osjap01g31520	10	OsjapChr01	28527366	28527376	ID=DXX_38744;Name=Class_II_Unknown
Osjap01g31520	161	OsjapChr01	28527377	28527538	ID=DHH_38745;Name=Helitron
Osjap01g31520	439	OsjapChr01	28527539	28527978	ID=DTI_38746;Name=DNAt_MITE
Osjap01g31520	92	OsjapChr01	28527979	28528071	ID=DHH_38747;Name=Helitron
Osjap01g31520	96	OsjapChr01	28528076	28528172	ID=DTM_38748;Name=DNAt_Mutator
Osjap01g31520	989	OsjapChr01	28528287	28529276	ID=DHH_38749;Name=Helitron
Osjap01g31520	126	OsjapChr01	28531935	28532061	ID=DTH_38750;Name=DNAt_Harbinger/Tourist
Osjap01g31520	10	OsjapChr01	28532062	28532072	ID=DTI_38751;Name=DNAt_MITE
Osjap01g31520	299	OsjapChr01	28532073	28532372	ID=RLG_38752;Name=LTR_Gypsy
Osjap01g31520	42	OsjapChr01	28532373	28532415	ID=DTI_38753;Name=DNAt_MITE
Osjap01g31520	162	OsjapChr01	28534355	28534517	ID=DTH_38754;Name=DNAt_Harbinger/Tourist
Osjap01g31520	255	OsjapChr01	28534725	28534980	ID=DTH_38755;Name=DNAt_Harbinger/Tourist
Osjap01g31520	27	OsjapChr01	28535682	28535709	ID=SSL_38756;Name=Low_Complexity
Osjap01g31520	60	OsjapChr01	28536115	28536175	ID=SSS_38757;Name=Simple_Repeat
Osjap01g33510	32	OsjapChr01	29994702	29994992	ID=DTH_40685;Name=DNAt_Harbinger/Tourist
Osjap01g33510	41	OsjapChr01	29995362	29995403	ID=SSS_40686;Name=Simple_Repeat
Osjap01g33510	37	OsjapChr01	29995623	29995660	ID=SSS_40687;Name=Simple_Repeat
Osjap01g33510	151	OsjapChr01	30001731	30001882	ID=DTM_40688;Name=DNAt_Mutator
Osjap01g33510	228	OsjapChr01	30001992	30002220	ID=DTH_40689;Name=DNAt_Harbinger/Tourist
Osjap01g33510	17	OsjapChr01	30002221	30002238	ID=DTX_40690;Name=DNAt_Unknown
Osjap01g33510	127	OsjapChr01	30002239	30002366	ID=DTM_40691;Name=DNAt_Mutator
Osjap01g33510	27	OsjapChr01	30006106	30006133	ID=SSS_40692;Name=Simple_Repeat
Osjap01g33510	220	OsjapChr01	30007296	30007516	ID=DTM_40693;Name=DNAt_Mutator
Osjap01g33510	390	OsjapChr01	30007591	30007981	ID=DTM_40694;Name=DNAt_Mutator
Osjap01g33510	33	OsjapChr01	30008056	30008089	ID=DTT_40695;Name=DNAt_Tc-Mariner/Stowaway
Osjap01g33510	36	OsjapChr01	30008157	30008193	ID=RIL_40696;Name=LINE_L1
Osjap01g33510	36	OsjapChr01	30008689	30008725	ID=SSL_40697;Name=Low_Complexity
Osjap01g33510	218	OsjapChr01	30012094	30012312	ID=DTH_40698;Name=DNAt_Harbinger/Tourist
Osjap01g33510	201	OsjapChr01	30012667	30012868	ID=DTI_40699;Name=DNAt_MITE
Osjap01g33510	62	OsjapChr01	30012869	30012931	ID=DTX_40700;Name=DNAt_Unknown
Osjap01g33510	19	OsjapChr01	30012932	30012951	ID=DTH_40701;Name=DNAt_Harbinger/Tourist
Osjap01g33510	86	OsjapChr01	30014474	30014560	ID=DTM_40702;Name=DNAt_Mutator
Osjap01g50410	37	OsjapChr01	42178615	42178652	ID=SSS_56698;Name=Simple_Repeat
Osjap01g50410	250	OsjapChr01	42179068	42179318	ID=DTT_56699;Name=DNAt_Tc-Mariner/Stowaway
Osjap01g50410	23	OsjapChr01	42179319	42179342	ID=DTM_56700;Name=DNAt_Mutator
Osjap01g50410	20	OsjapChr01	42180621	42180641	ID=SSL_56701;Name=Low_Complexity
Osjap01g50410	30	OsjapChr01	42183430	42183460	ID=SSS_56702;Name=Simple_Repeat
Osjap02g04220	25	OsjapChr02	2838244	2838269	ID=SSL_61678;Name=Low_Complexity
Osjap02g04220	28	OsjapChr02	2838356	2838384	ID=SSL_61679;Name=Low_Complexity
Osjap02g04220	70	OsjapChr02	2839413	2839483	ID=DTC_61680;Name=DNAt_CACTA/En-Spm
Osjap02g04220	33	OsjapChr02	2839734	2839767	ID=DTA_61681;Name=DNAt_hAT
Osjap02g04220	273	OsjapChr02	2839768	2840041	ID=DTH_61682;Name=DNAt_Harbinger/Tourist
Osjap02g04220	258	OsjapChr02	2840045	2840303	ID=DTA_61683;Name=DNAt_hAT
Osjap02g04220	1	OsjapChr02	2840304	2840305	ID=DTX_61684;Name=DNAt_Unknown
Osjap02g04220	149	OsjapChr02	2840306	2840455	ID=DTT_61685;Name=DNAt_Tc-Mariner/Stowaway
Osjap02g04220	25	OsjapChr02	2840456	2840481	ID=DTX_61686;Name=DNAt_Unknown
Osjap02g04220	149	OsjapChr02	2840482	2840631	ID=DTA_61687;Name=DNAt_hAT
Osjap02g04220	394	OsjapChr02	2842173	2842567	ID=DTH_61688;Name=DNAt_Harbinger/Tourist
Osjap02g04220	722	OsjapChr02	2844691	2845413	ID=DHH_61689;Name=Helitron
Osjap02g04220	187	OsjapChr02	2845591	2845778	ID=DHH_61690;Name=Helitron
Osjap02g04220	53	OsjapChr02	2849363	2849416	ID=SSS_61691;Name=Simple_Repeat
Osjap02g16210	1569	OsjapChr02	13115710	13117652	ID=DTM_76618;Name=DNAt_Mutator
Osjap02g16210	1	OsjapChr02	13117653	13117654	ID=DTX_76619;Name=DNAt_Unknown
Osjap02g16210	39	OsjapChr02	13117655	13117694	ID=DTT_76620;Name=DNAt_Tc-Mariner/Stowaway
Osjap02g16210	31	OsjapChr02	13117791	13117822	ID=DTI_76621;Name=DNAt_MITE
Osjap02g16210	344	OsjapChr02	13117823	13118167	ID=DTH_76622;Name=DNAt_Harbinger/Tourist
Osjap02g16210	243	OsjapChr02	13118356	13118599	ID=DTT_76623;Name=DNAt_Tc-Mariner/Stowaway
Osjap02g16210	197	OsjapChr02	13118861	13119058	ID=DTA_76624;Name=DNAt_hAT
Osjap02g16210	157	OsjapChr02	13119199	13119356	ID=DTT_76625;Name=DNAt_Tc-Mariner/Stowaway
Osjap02g16210	226	OsjapChr02	13119799	13120025	ID=DTH_76626;Name=DNAt_Harbinger/Tourist
Osjap02g16210	56	OsjapChr02	13120762	13120818	ID=DTT_76627;Name=DNAt_Tc-Mariner/Stowaway
Osjap02g16210	246	OsjapChr02	13121345	13121591	ID=DTT_76628;Name=DNAt_Tc-Mariner/Stowaway
Osjap02g16210	329	OsjapChr02	13121596	13121925	ID=DTM_76629;Name=DNAt_Mutator
Osjap02g16210	719	OsjapChr02	13122316	13123035	ID=DTM_76630;Name=DNAt_Mutator
Osjap02g16210	37	OsjapChr02	13125105	13125142	ID=DTA_76631;Name=DNAt_hAT
Osjap02g16210	150	OsjapChr02	13125612	13125762	ID=DTA_76632;Name=DNAt_hAT
Osjap02g23220	267	OsjapChr02	20958356	20958623	ID=DTT_86977;Name=DNAt_Tc-Mariner/Stowaway
Osjap02g23220	291	OsjapChr02	20958777	20959068	ID=DTT_86978;Name=DNAt_Tc-Mariner/Stowaway
Osjap02g23220	397	OsjapChr02	20959995	20960392	ID=DTA_86979;Name=DNAt_hAT
Osjap02g23220	11	OsjapChr02	20960645	20960656	ID=DTH_86980;Name=DNAt_Harbinger/Tourist
Osjap02g23220	83	OsjapChr02	20960657	20960740	ID=DTX_86981;Name=DNAt_Unknown
Osjap02g23220	22	OsjapChr02	20960741	20960763	ID=DTH_86982;Name=DNAt_Harbinger/Tourist
Osjap02g23220	265	OsjapChr02	20960824	20961089	ID=DTH_86983;Name=DNAt_Harbinger/Tourist
Osjap02g23220	108	OsjapChr02	20962234	20962342	ID=DTM_86984;Name=DNAt_Mutator
Osjap02g23220	21	OsjapChr02	20962675	20962696	ID=DTH_86985;Name=DNAt_Harbinger/Tourist
Osjap02g23220	134	OsjapChr02	20962697	20962831	ID=DTX_86986;Name=DNAt_Unknown
Osjap02g23220	47	OsjapChr02	20962832	20962879	ID=DTT_86987;Name=DNAt_Tc-Mariner/Stowaway
Osjap02g23220	273	OsjapChr02	20962936	20963209	ID=DTT_86988;Name=DNAt_Tc-Mariner/Stowaway
Osjap02g23220	379	OsjapChr02	20963210	20963589	ID=XXX_86989;Name=Unknown
Osjap02g23220	90	OsjapChr02	20963940	20964030	ID=XXX_86990;Name=Unknown
Osjap02g23220	19	OsjapChr02	20966370	20966389	ID=SSS_86991;Name=Simple_Repeat
Osjap02g28800	420	OsjapChr02	25573630	25574050	ID=DTH_93534;Name=DNAt_Harbinger/Tourist
Osjap02g28800	29	OsjapChr02	25574613	25574642	ID=SSL_93535;Name=Low_Complexity
Osjap02g30600	173	OsjapChr02	26984587	26984760	ID=DTH_95508;Name=DNAt_Harbinger/Tourist
Osjap02g30600	28	OsjapChr02	26985883	26985911	ID=SSL_95509;Name=Low_Complexity
Osjap02g30600	180	OsjapChr02	26986025	26986205	ID=DTH_95510;Name=DNAt_Harbinger/Tourist
Osjap02g30600	11	OsjapChr02	26986208	26986219	ID=DTH_95511;Name=DNAt_Harbinger/Tourist
Osjap02g40340	314	OsjapChr02	34118982	34119296	ID=DTH_104467;Name=DNAt_Harbinger/Tourist
Osjap02g40340	30	OsjapChr02	34119723	34119753	ID=DTI_104468;Name=DNAt_MITE
Osjap02g40340	77	OsjapChr02	34119754	34119831	ID=DTH_104469;Name=DNAt_Harbinger/Tourist
Osjap02g40340	16	OsjapChr02	34119832	34119848	ID=XXX_104470;Name=Unknown
Osjap02g40340	169	OsjapChr02	34119849	34120018	ID=RLG_104471;Name=LTR_Gypsy
Osjap02g40340	35	OsjapChr02	34125668	34125703	ID=SSS_104472;Name=Simple_Repeat
Osjap02g41000	310	OsjapChr02	34598431	34598741	ID=DTT_105145;Name=DNAt_Tc-Mariner/Stowaway
Osjap02g41000	107	OsjapChr02	34600500	34600607	ID=DTH_105146;Name=DNAt_Harbinger/Tourist
Osjap02g41000	641	OsjapChr02	34600747	34601388	ID=RIL_105147;Name=LINE_L1
Osjap02g41000	75	OsjapChr02	34601465	34601540	ID=RSU_105148;Name=SINE
Osjap02g41000	52	OsjapChr02	34602970	34603022	ID=SSL_105149;Name=Low_Complexity
Osjap02g41000	93	OsjapChr02	34603332	34603425	ID=DTM_105150;Name=DNAt_Mutator
Osjap02g41000	57	OsjapChr02	34605994	34606051	ID=RIL_105151;Name=LINE_L1
Osjap02g41000	122	OsjapChr02	34606209	34606331	ID=DTI_105152;Name=DNAt_MITE
Osjap02g41000	258	OsjapChr02	34607070	34607328	ID=DTT_105153;Name=DNAt_Tc-Mariner/Stowaway
Osjap02g41000	308	OsjapChr02	34607330	34607638	ID=RSU_105154;Name=SINE
Osjap02g41000	159	OsjapChr02	34608047	34608206	ID=DTA_105155;Name=DNAt_hAT
Osjap02g41000	38	OsjapChr02	34608233	34608271	ID=SSL_105156;Name=Low_Complexity
Osjap02g41000	18	OsjapChr02	34608526	34608544	ID=DTT_105157;Name=DNAt_Tc-Mariner/Stowaway
Osjap02g41000	20	OsjapChr02	34608545	34608565	ID=SSS_105158;Name=Simple_Repeat
Osjap02g41000	269	OsjapChr02	34608566	34608835	ID=DTT_105159;Name=DNAt_Tc-Mariner/Stowaway
Osjap02g41000	50	OsjapChr02	34609129	34609179	ID=SSL_105160;Name=Low_Complexity
Osjap02g41000	19	OsjapChr02	34609853	34609872	ID=SSS_105161;Name=Simple_Repeat
Osjap02g41000	22	OsjapChr02	34609876	34609898	ID=SSS_105162;Name=Simple_Repeat
Osjap02g41000	68	OsjapChr02	34610005	34610073	ID=SSS_105163;Name=Simple_Repeat
Osjap02g41000	25	OsjapChr02	34610562	34610587	ID=SSL_105164;Name=Low_Complexity
Osjap02g41000	36	OsjapChr02	34610607	34610643	ID=SSS_105165;Name=Simple_Repeat
Osjap02g41000	27	OsjapChr02	34610975	34611002	ID=SSS_105166;Name=Simple_Repeat
Osjap02g41000	24	OsjapChr02	34611222	34611246	ID=DTM_105167;Name=DNAt_Mutator
Osjap02g41000	62	OsjapChr02	34611247	34611309	ID=DTX_105168;Name=DNAt_Unknown
Osjap02g41000	4	OsjapChr02	34611310	34611314	ID=DTI_105169;Name=DNAt_MITE
Osjap02g41000	38	OsjapChr02	34612194	34612232	ID=SSL_105170;Name=Low_Complexity
Osjap03g13100	103	OsjapChr03	9068761	9068864	ID=SSS_118039;Name=Simple_Repeat
Osjap03g13100	234	OsjapChr03	9070857	9071091	ID=DTT_118040;Name=DNAt_Tc-Mariner/Stowaway
Osjap03g13100	243	OsjapChr03	9071104	9071347	ID=DTI_118041;Name=DNAt_MITE
Osjap03g13100	404	OsjapChr03	9072719	9073123	ID=DTM_118042;Name=DNAt_Mutator
Osjap03g13100	262	OsjapChr03	9074003	9074265	ID=DTH_118043;Name=DNAt_Harbinger/Tourist
Osjap03g14020	247	OsjapChr03	9728511	9728758	ID=DTI_119022;Name=DNAt_MITE
Osjap03g14020	44	OsjapChr03	9728759	9728803	ID=DTT_119023;Name=DNAt_Tc-Mariner/Stowaway
Osjap03g14020	25	OsjapChr03	9729361	9729386	ID=SSS_119024;Name=Simple_Repeat
Osjap03g34330	20	OsjapChr03	28813691	28813711	ID=SSL_146617;Name=Low_Complexity
Osjap03g34330	21	OsjapChr03	28820736	28820757	ID=SSS_146618;Name=Simple_Repeat
Osjap03g44070	197	OsjapChr03	35478397	35478594	ID=RLC_155546;Name=LTR_Copia
Osjap03g44070	710	OsjapChr03	35478702	35479412	ID=RLC_155547;Name=LTR_Copia
Osjap03g44320	375	OsjapChr03	35627100	35627475	ID=RLG_155745;Name=LTR_Gypsy
Osjap03g44320	141	OsjapChr03	35627598	35627739	ID=RLC_155746;Name=LTR_Copia
Osjap03g44530	28	OsjapChr03	35772266	35772294	ID=DTI_155903;Name=DNAt_MITE
Osjap03g44530	186	OsjapChr03	35772295	35772481	ID=DTX_155904;Name=DNAt_Unknown
Osjap03g44530	18	OsjapChr03	35772482	35772500	ID=DTT_155905;Name=DNAt_Tc-Mariner/Stowaway
Osjap03g44530	23	OsjapChr03	35772518	35772541	ID=SSS_155906;Name=Simple_Repeat
Osjap03g44530	132	OsjapChr03	35773972	35774104	ID=DTI_155907;Name=DNAt_MITE
Osjap03g44530	179	OsjapChr03	35774105	35774284	ID=DTT_155908;Name=DNAt_Tc-Mariner/Stowaway
Osjap03g44530	18	OsjapChr03	35774776	35774794	ID=RSU_155909;Name=SINE
Osjap03g44530	117	OsjapChr03	35774795	35774912	ID=DTT_155910;Name=DNAt_Tc-Mariner/Stowaway
Osjap03g44530	14	OsjapChr03	35774913	35774927	ID=DTX_155911;Name=DNAt_Unknown
Osjap03g44530	5	OsjapChr03	35774928	35774933	ID=DTT_155912;Name=DNAt_Tc-Mariner/Stowaway
Osjap04g02830	20	OsjapChr04	3853765	3853785	ID=SSL_161006;Name=Low_Complexity
Osjap04g02830	539	OsjapChr04	3853827	3854366	ID=DTC_161007;Name=DNAt_CACTA/En-Spm
Osjap04g02830	31	OsjapChr04	3854510	3854541	ID=DTI_161008;Name=DNAt_MITE
Osjap04g02830	193	OsjapChr04	3854542	3854735	ID=DTX_161009;Name=DNAt_Unknown
Osjap04g02830	399	OsjapChr04	3854736	3855135	ID=DTM_161010;Name=DNAt_Mutator
Osjap04g02830	4	OsjapChr04	3855136	3855140	ID=XXX_161011;Name=Unknown
Osjap04g02830	779	OsjapChr04	3855141	3855920	ID=RLG_161012;Name=LTR_Gypsy
Osjap04g02830	6	OsjapChr04	3855921	3855927	ID=XXX_161013;Name=Unknown
Osjap04g02830	85	OsjapChr04	3855928	3856013	ID=DHH_161014;Name=Helitron
Osjap04g02830	560	OsjapChr04	3856014	3856574	ID=RLG_161015;Name=LTR_Gypsy
Osjap04g11160	227	OsjapChr04	16843135	16843362	ID=DTT_175097;Name=DNAt_Tc-Mariner/Stowaway
Osjap04g11160	37	OsjapChr04	16845804	16845841	ID=SSL_175098;Name=Low_Complexity
Osjap04g11160	234	OsjapChr04	16846544	16846778	ID=DTT_175099;Name=DNAt_Tc-Mariner/Stowaway
Osjap04g11160	243	OsjapChr04	16847051	16847294	ID=DTT_175100;Name=DNAt_Tc-Mariner/Stowaway
Osjap04g11160	36	OsjapChr04	16847295	16847331	ID=DTI_175101;Name=DNAt_MITE
Osjap04g11160	96	OsjapChr04	16847537	16847633	ID=DTT_175102;Name=DNAt_Tc-Mariner/Stowaway
Osjap04g11160	120	OsjapChr04	16847649	16847769	ID=SSL_175103;Name=Low_Complexity
Osjap04g11160	175	OsjapChr04	16848095	16848270	ID=RLG_175104;Name=LTR_Gypsy
Osjap04g11160	242	OsjapChr04	16850811	16851053	ID=DTH_175105;Name=DNAt_Harbinger/Tourist
Osjap04g11160	335	OsjapChr04	16851242	16851577	ID=DTH_175106;Name=DNAt_Harbinger/Tourist
Osjap04g13840	171	OsjapChr04	19694776	19694947	ID=DTH_179070;Name=DNAt_Harbinger/Tourist
Osjap04g13840	70	OsjapChr04	19694986	19695056	ID=DTT_179071;Name=DNAt_Tc-Mariner/Stowaway
Osjap04g13840	83	OsjapChr04	19695143	19695226	ID=DHH_179072;Name=Helitron
Osjap04g13840	344	OsjapChr04	19696094	19696438	ID=DTT_179073;Name=DNAt_Tc-Mariner/Stowaway
Osjap04g13840	25	OsjapChr04	19697491	19697516	ID=SSL_179074;Name=Low_Complexity
Osjap04g13840	70	OsjapChr04	19701106	19701176	ID=SSS_179075;Name=Simple_Repeat
Osjap04g13840	285	OsjapChr04	19702305	19702590	ID=DTI_179076;Name=DNAt_MITE
Osjap04g13840	84	OsjapChr04	19702591	19702675	ID=DTX_179077;Name=DNAt_Unknown
Osjap04g13840	12	OsjapChr04	19702676	19702688	ID=DTM_179078;Name=DNAt_Mutator
Osjap04g13840	25	OsjapChr04	19709683	19709708	ID=SSS_179079;Name=Simple_Repeat
Osjap04g13840	24	OsjapChr04	19709843	19709867	ID=SSS_179080;Name=Simple_Repeat
Osjap04g19980	187	OsjapChr04	24293632	24294080	ID=RLC_185604;Name=LTR_Copia
Osjap04g19980	89	OsjapChr04	24295878	24295967	ID=DTH_185605;Name=DNAt_Harbinger/Tourist
Osjap04g19980	233	OsjapChr04	24296034	24296267	ID=DTH_185606;Name=DNAt_Harbinger/Tourist
Osjap04g19980	25	OsjapChr04	24296529	24296554	ID=SSL_185607;Name=Low_Complexity
Osjap04g19980	49	OsjapChr04	24296901	24296950	ID=SSS_185608;Name=Simple_Repeat
Osjap04g19980	149	OsjapChr04	24297743	24297892	ID=DTI_185609;Name=DNAt_MITE
Osjap04g30120	285	OsjapChr04	31965361	31965754	ID=DTM_194567;Name=DNAt_Mutator
Osjap04g30120	236	OsjapChr04	31969243	31969479	ID=DTT_194568;Name=DNAt_Tc-Mariner/Stowaway
Osjap04g30120	27	OsjapChr04	31970457	31970484	ID=SSL_194569;Name=Low_Complexity
Osjap04g30120	8	OsjapChr04	31972189	31972197	ID=DTC_194570;Name=DNAt_CACTA/En-Spm
Osjap04g30120	79	OsjapChr04	31972198	31972277	ID=DTX_194571;Name=DNAt_Unknown
Osjap04g30120	38	OsjapChr04	31972278	31972316	ID=DTA_194572;Name=DNAt_hAT
Osjap04g34120	21	OsjapChr04	34819979	34820000	ID=SSS_197794;Name=Simple_Repeat
Osjap04g34120	22	OsjapChr04	34820458	34820480	ID=DTH_197795;Name=DNAt_Harbinger/Tourist
Osjap04g34120	73	OsjapChr04	34820491	34820564	ID=DTI_197796;Name=DNAt_MITE
Osjap04g34120	53	OsjapChr04	34820576	34820629	ID=RLC_197797;Name=LTR_Copia
Osjap05g00220	20	OsjapChr05	183727	183747	ID=SSS_198848;Name=Simple_Repeat
Osjap05g00220	392	OsjapChr05	183750	184142	ID=DTH_198849;Name=DNAt_Harbinger/Tourist
Osjap05g00220	26	OsjapChr05	184662	184688	ID=SSS_198850;Name=Simple_Repeat
Osjap05g02530	20	OsjapChr05	1964154	1964174	ID=SSL_201177;Name=Low_Complexity
Osjap05g02530	58	OsjapChr05	1964297	1964355	ID=RIL_201178;Name=LINE_L1
Osjap05g02530	29	OsjapChr05	1965656	1965685	ID=SSL_201179;Name=Low_Complexity
Osjap05g02530	48	OsjapChr05	1965976	1966024	ID=SSL_201180;Name=Low_Complexity
Osjap05g02530	23	OsjapChr05	1966119	1966142	ID=SSL_201181;Name=Low_Complexity
Osjap05g02530	35	OsjapChr05	1968468	1968503	ID=SSL_201182;Name=Low_Complexity
Osjap05g04120	48	OsjapChr05	3202899	3202947	ID=SSS_202852;Name=Simple_Repeat
Osjap05g04120	19	OsjapChr05	3203221	3203240	ID=SSS_202853;Name=Simple_Repeat
Osjap05g04120	27	OsjapChr05	3203243	3203270	ID=SSL_202854;Name=Low_Complexity
Osjap05g04120	28	OsjapChr05	3203373	3203401	ID=SSS_202855;Name=Simple_Repeat
Osjap05g14570	75	OsjapChr05	16471398	16471473	ID=DTT_218691;Name=DNAt_Tc-Mariner/Stowaway
Osjap05g14570	56	OsjapChr05	16473314	16473370	ID=RLC_218692;Name=LTR_Copia
Osjap05g14570	39	OsjapChr05	16473884	16473923	ID=SSS_218693;Name=Simple_Repeat
Osjap05g20040	21	OsjapChr05	21202317	21202338	ID=SSS_225796;Name=Simple_Repeat
Osjap05g20040	42	OsjapChr05	21202513	21202555	ID=SSL_225797;Name=Low_Complexity
Osjap05g20040	417	OsjapChr05	21205135	21205552	ID=DTH_225798;Name=DNAt_Harbinger/Tourist
Osjap05g20040	195	OsjapChr05	21205554	21205749	ID=DTH_225799;Name=DNAt_Harbinger/Tourist
Osjap05g29150	26	OsjapChr05	28131664	28131690	ID=SSS_234939;Name=Simple_Repeat
Osjap05g29150	273	OsjapChr05	28131762	28132035	ID=RLC_234940;Name=LTR_Copia
Osjap05g29150	21	OsjapChr05	28132795	28132816	ID=SSL_234941;Name=Low_Complexity
Osjap05g30140	42	OsjapChr05	28744032	28744074	ID=SSL_235737;Name=Low_Complexity
Osjap05g30140	350	OsjapChr05	28745691	28746041	ID=DTH_235738;Name=DNAt_Harbinger/Tourist
Osjap05g30140	204	OsjapChr05	28746651	28746855	ID=DTA_235739;Name=DNAt_hAT
Osjap05g30140	769	OsjapChr05	28747673	28748442	ID=DTH_235740;Name=DNAt_Harbinger/Tourist
Osjap06g00390	27	OsjapChr06	397243	397270	ID=SSS_237432;Name=Simple_Repeat
Osjap06g00390	18	OsjapChr06	397406	397424	ID=DTI_237433;Name=DNAt_MITE
Osjap06g00390	172	OsjapChr06	397425	397597	ID=DTH_237434;Name=DNAt_Harbinger/Tourist
Osjap06g00390	37	OsjapChr06	397598	397635	ID=DTX_237435;Name=DNAt_Unknown
Osjap06g00390	5	OsjapChr06	397636	397641	ID=DTC_237436;Name=DNAt_CACTA/En-Spm
Osjap06g03630	58	OsjapChr06	2518071	2518129	ID=SSL_240159;Name=Low_Complexity
Osjap06g03630	24	OsjapChr06	2518227	2518251	ID=SSL_240160;Name=Low_Complexity
Osjap06g03630	135	OsjapChr06	2518791	2518926	ID=DTM_240161;Name=DNAt_Mutator
Osjap06g03630	100	OsjapChr06	2520957	2521057	ID=DTT_240162;Name=DNAt_Tc-Mariner/Stowaway
Osjap06g03630	3914	OsjapChr06	2521455	2525369	ID=RLG_240163;Name=LTR_Gypsy
Osjap06g03630	180	OsjapChr06	2525623	2525803	ID=DTM_240164;Name=DNAt_Mutator
Osjap06g03630	697	OsjapChr06	2525807	2526504	ID=RLG_240165;Name=LTR_Gypsy
Osjap06g03630	130	OsjapChr06	2526506	2526636	ID=DTM_240166;Name=DNAt_Mutator
Osjap06g03630	250	OsjapChr06	2526637	2526887	ID=DTX_240167;Name=DNAt_Unknown
Osjap06g03630	15	OsjapChr06	2526888	2526903	ID=DTH_240168;Name=DNAt_Harbinger/Tourist
Osjap06g03630	11	OsjapChr06	2527538	2527549	ID=DTI_240169;Name=DNAt_MITE
Osjap06g03630	77	OsjapChr06	2527550	2527627	ID=DTX_240170;Name=DNAt_Unknown
Osjap06g03630	11	OsjapChr06	2527628	2527639	ID=DTH_240171;Name=DNAt_Harbinger/Tourist
Osjap06g03630	256	OsjapChr06	2528581	2528837	ID=DTT_240172;Name=DNAt_Tc-Mariner/Stowaway
Osjap06g03630	261	OsjapChr06	2529620	2529881	ID=DTT_240173;Name=DNAt_Tc-Mariner/Stowaway
Osjap06g03630	257	OsjapChr06	2532008	2532265	ID=DTH_240174;Name=DNAt_Harbinger/Tourist
Osjap06g03630	21	OsjapChr06	2532737	2532758	ID=SSS_240175;Name=Simple_Repeat
Osjap06g03630	311	OsjapChr06	2534483	2534794	ID=DTT_240176;Name=DNAt_Tc-Mariner/Stowaway
Osjap06g08210	28	OsjapChr06	5807352	5807380	ID=SSL_245394;Name=Low_Complexity
Osjap06g08210	21	OsjapChr06	5807454	5807475	ID=SSS_245395;Name=Simple_Repeat
Osjap06g08210	466	OsjapChr06	5811220	5811686	ID=DTA_245396;Name=DNAt_hAT
Osjap06g08210	318	OsjapChr06	5811872	5812190	ID=DTA_245397;Name=DNAt_hAT
Osjap06g08210	190	OsjapChr06	5812191	5812381	ID=DTM_245398;Name=DNAt_Mutator
Osjap06g08210	144	OsjapChr06	5812997	5813141	ID=DTH_245399;Name=DNAt_Harbinger/Tourist
Osjap06g08210	21	OsjapChr06	5813971	5813992	ID=SSL_245400;Name=Low_Complexity
Osjap06g08210	38	OsjapChr06	5814087	5814125	ID=SSL_245401;Name=Low_Complexity
Osjap06g27840	23	OsjapChr06	27318681	27318902	ID=DTT_274949;Name=DNAt_Tc-Mariner/Stowaway
Osjap06g27840	4157	OsjapChr06	27319617	27323774	ID=RLG_274950;Name=LTR_Gypsy
Osjap06g27840	163	OsjapChr06	27324071	27324234	ID=DTT_274951;Name=DNAt_Tc-Mariner/Stowaway
Osjap06g27840	304	OsjapChr06	27325964	27326268	ID=DTT_274952;Name=DNAt_Tc-Mariner/Stowaway
Osjap06g27840	164	OsjapChr06	27326570	27326734	ID=DTT_274953;Name=DNAt_Tc-Mariner/Stowaway
Osjap06g27840	149	OsjapChr06	27327947	27328096	ID=DTT_274954;Name=DNAt_Tc-Mariner/Stowaway
Osjap06g27840	275	OsjapChr06	27328097	27328372	ID=DTX_274955;Name=DNAt_Unknown
Osjap06g27840	38	OsjapChr06	27328373	27328411	ID=DTI_274956;Name=DNAt_MITE
Osjap06g27840	34	OsjapChr06	27328435	27328469	ID=SSL_274957;Name=Low_Complexity
Osjap06g27840	163	OsjapChr06	27329210	27329373	ID=DTT_274958;Name=DNAt_Tc-Mariner/Stowaway
Osjap06g27840	24	OsjapChr06	27329610	27329634	ID=SSL_274959;Name=Low_Complexity
Osjap06g27840	163	OsjapChr06	27330082	27330245	ID=DTT_274960;Name=DNAt_Tc-Mariner/Stowaway
Osjap06g27840	399	OsjapChr06	27331162	27331561	ID=DTM_274961;Name=DNAt_Mutator
Osjap06g27840	359	OsjapChr06	27332195	27332554	ID=DTM_274962;Name=DNAt_Mutator
Osjap06g27840	64	OsjapChr06	27332555	27332619	ID=XXX_274963;Name=Unknown
Osjap06g27840	8	OsjapChr06	27332620	27332628	ID=RLC_274964;Name=LTR_Copia
Osjap06g27840	163	OsjapChr06	27333739	27333902	ID=DTT_274965;Name=DNAt_Tc-Mariner/Stowaway
Osjap06g31140	28	OsjapChr06	29759619	29759647	ID=SSL_278270;Name=Low_Complexity
Osjap06g31140	150	OsjapChr06	29761926	29762076	ID=DTH_278271;Name=DNAt_Harbinger/Tourist
Osjap06g31140	75	OsjapChr06	29766267	29766342	ID=SSL_278272;Name=Low_Complexity
Osjap06g31140	35	OsjapChr06	29766644	29766679	ID=SSL_278273;Name=Low_Complexity
Osjap06g33090	30	OsjapChr06	31147587	31147829	ID=DTM_279834;Name=DNAt_Mutator
Osjap06g33090	53	OsjapChr06	31147832	31147885	ID=SSL_279835;Name=Low_Complexity
Osjap06g33090	299	OsjapChr06	31148513	31148812	ID=RLC_279836;Name=LTR_Copia
Osjap06g33090	78	OsjapChr06	31151229	31151307	ID=DTT_279837;Name=DNAt_Tc-Mariner/Stowaway
Osjap07g04240	174	OsjapChr07	3272776	3272950	ID=DTA_284780;Name=DNAt_hAT
Osjap07g04240	24	OsjapChr07	3274376	3274400	ID=DTI_284781;Name=DNAt_MITE
Osjap07g04240	35	OsjapChr07	3274401	3274436	ID=DTX_284782;Name=DNAt_Unknown
Osjap07g04240	42	OsjapChr07	3274437	3274479	ID=DTH_284783;Name=DNAt_Harbinger/Tourist
Osjap07g04240	192	OsjapChr07	3275939	3276131	ID=DTM_284784;Name=DNAt_Mutator
Osjap07g04240	35	OsjapChr07	3276132	3276167	ID=DXX_284785;Name=Class_II_Unknown
Osjap07g04240	58	OsjapChr07	3276168	3276226	ID=DHH_284786;Name=Helitron
Osjap07g04240	155	OsjapChr07	3276229	3276384	ID=DHH_284787;Name=Helitron
Osjap07g04240	34	OsjapChr07	3276406	3276440	ID=SSL_284788;Name=Low_Complexity
Osjap07g11390	90	OsjapChr07	10129721	10129811	ID=RIL_293850;Name=LINE_L1
Osjap07g11390	233	OsjapChr07	10138549	10138782	ID=DTH_293851;Name=DNAt_Harbinger/Tourist
Osjap07g11390	217	OsjapChr07	10138786	10139003	ID=DTH_293852;Name=DNAt_Harbinger/Tourist
Osjap07g11390	468	OsjapChr07	10139280	10139748	ID=RIL_293853;Name=LINE_L1
Osjap07g11390	865	OsjapChr07	10139749	10140614	ID=XXX_293854;Name=Unknown
Osjap07g11390	308	OsjapChr07	10140615	10140923	ID=RIL_293855;Name=LINE_L1
Osjap07g11390	34	OsjapChr07	10141430	10141464	ID=RSU_293856;Name=SINE
Osjap07g11390	32	OsjapChr07	10141468	10141500	ID=RSU_293857;Name=SINE
Osjap07g11390	161	OsjapChr07	10141501	10141662	ID=DTA_293858;Name=DNAt_hAT
Osjap07g11390	3	OsjapChr07	10141663	10141666	ID=DTX_293859;Name=DNAt_Unknown
Osjap07g11390	157	OsjapChr07	10141667	10141824	ID=DTM_293860;Name=DNAt_Mutator
Osjap07g11390	196	OsjapChr07	10141825	10142021	ID=DTA_293861;Name=DNAt_hAT
Osjap07g11390	18	OsjapChr07	10142022	10142040	ID=XXX_293862;Name=Unknown
Osjap07g11390	205	OsjapChr07	10142041	10142246	ID=RSU_293863;Name=SINE
Osjap07g11390	30	OsjapChr07	10145483	10145513	ID=SSL_293864;Name=Low_Complexity
Osjap07g22430	32	OsjapChr07	23003499	23003531	ID=SSL_309625;Name=Low_Complexity
Osjap07g22430	458	OsjapChr07	23004085	23004543	ID=RIL_309626;Name=LINE_L1
Osjap07g25530	20	OsjapChr07	25216222	25216242	ID=SSL_312787;Name=Low_Complexity
Osjap07g25530	246	OsjapChr07	25216731	25216977	ID=DTI_312788;Name=DNAt_MITE
Osjap07g25530	289	OsjapChr07	25221830	25222119	ID=DTH_312789;Name=DNAt_Harbinger/Tourist
Osjap07g25530	259	OsjapChr07	25222120	25222379	ID=RSU_312790;Name=SINE
Osjap07g28390	25	OsjapChr07	27308860	27308885	ID=DTH_315543;Name=DNAt_Harbinger/Tourist
Osjap07g28390	20	OsjapChr07	27308886	27308906	ID=DTM_315544;Name=DNAt_Mutator
Osjap07g28390	143	OsjapChr07	27308907	27309050	ID=DTX_315545;Name=DNAt_Unknown
Osjap07g28390	85	OsjapChr07	27309051	27309136	ID=DTI_315546;Name=DNAt_MITE
Osjap08g04940	27	OsjapChr08	4438308	4438335	ID=SSL_324514;Name=Low_Complexity
Osjap08g04940	17	OsjapChr08	4438385	4438402	ID=RLC_324515;Name=LTR_Copia
Osjap08g04940	115	OsjapChr08	4438403	4438518	ID=DTH_324516;Name=DNAt_Harbinger/Tourist
Osjap08g04940	1349	OsjapChr08	4442113	4443462	ID=RLC_324517;Name=LTR_Copia
Osjap08g04940	71	OsjapChr08	4447725	4448037	ID=DHH_324518;Name=Helitron
Osjap08g06650	78	OsjapChr08	6244536	6244614	ID=DTI_327235;Name=DNAt_MITE
Osjap08g06650	6	OsjapChr08	6244615	6244621	ID=DTH_327236;Name=DNAt_Harbinger/Tourist
Osjap08g06650	160	OsjapChr08	6244622	6244782	ID=XXX_327237;Name=Unknown
Osjap08g06650	19	OsjapChr08	6244783	6244802	ID=RSU_327238;Name=SINE
Osjap08g19480	245	OsjapChr08	23828970	23829215	ID=DTM_349283;Name=DNAt_Mutator
Osjap08g19480	37	OsjapChr08	23834242	23834279	ID=SSS_349284;Name=Simple_Repeat
Osjap08g19480	46	OsjapChr08	23834404	23834450	ID=SSS_349285;Name=Simple_Repeat
Osjap08g19480	24	OsjapChr08	23839220	23839244	ID=SSL_349286;Name=Low_Complexity
Osjap08g19480	558	OsjapChr08	23840688	23841246	ID=DTT_349287;Name=DNAt_Tc-Mariner/Stowaway
Osjap08g19480	45	OsjapChr08	23844451	23844547	ID=DTT_349288;Name=DNAt_Tc-Mariner/Stowaway
Osjap09g03990	177	OsjapChr09	6374008	6374185	ID=DTM_362724;Name=DNAt_Mutator
Osjap09g03990	50	OsjapChr09	6374236	6374286	ID=DTI_362725;Name=DNAt_MITE
Osjap09g03990	105	OsjapChr09	6376438	6376543	ID=DTT_362726;Name=DNAt_Tc-Mariner/Stowaway
Osjap09g03990	181	OsjapChr09	6376553	6376734	ID=DTT_362727;Name=DNAt_Tc-Mariner/Stowaway
Osjap09g03990	67	OsjapChr09	6380023	6380090	ID=XXX_362728;Name=Unknown
Osjap09g03990	82	OsjapChr09	6380091	6380173	ID=DTI_362729;Name=DNAt_MITE
Osjap09g03990	228	OsjapChr09	6380193	6380421	ID=DTH_362730;Name=DNAt_Harbinger/Tourist
Osjap09g03990	21	OsjapChr09	6380987	6381008	ID=SSL_362731;Name=Low_Complexity
Osjap09g03990	23	OsjapChr09	6382109	6382132	ID=SSL_362732;Name=Low_Complexity
Osjap09g03990	283	OsjapChr09	6382502	6382785	ID=DTH_362733;Name=DNAt_Harbinger/Tourist
Osjap09g03990	27	OsjapChr09	6383364	6383391	ID=SSL_362734;Name=Low_Complexity
Osjap09g06840	40	OsjapChr09	10907045	10907085	ID=SSL_368747;Name=Low_Complexity
Osjap09g06840	25	OsjapChr09	10909159	10909184	ID=SSS_368748;Name=Simple_Repeat
Osjap09g06840	531	OsjapChr09	10909822	10910353	ID=DTH_368749;Name=DNAt_Harbinger/Tourist
Osjap09g06840	34	OsjapChr09	10910642	10910676	ID=DTH_368750;Name=DNAt_Harbinger/Tourist
Osjap09g06840	119	OsjapChr09	10910677	10910796	ID=DTX_368751;Name=DNAt_Unknown
Osjap09g06840	55	OsjapChr09	10910797	10910852	ID=DTI_368752;Name=DNAt_MITE
Osjap09g06840	39	OsjapChr09	10910858	10910897	ID=DTH_368753;Name=DNAt_Harbinger/Tourist
Osjap09g06840	339	OsjapChr09	10910898	10911237	ID=DTI_368754;Name=DNAt_MITE
Osjap09g06840	41	OsjapChr09	10911238	10911279	ID=DTH_368755;Name=DNAt_Harbinger/Tourist
Osjap09g06840	586	OsjapChr09	10912030	10912616	ID=RLG_368756;Name=LTR_Gypsy
Osjap09g06840	131	OsjapChr09	10912753	10912884	ID=DTA_368757;Name=DNAt_hAT
Osjap09g06840	72	OsjapChr09	10913107	10913179	ID=BTN_368758;Name=tRNA
Osjap09g06840	1162	OsjapChr09	10913564	10914726	ID=DTA_368759;Name=DNAt_hAT
Osjap09g06840	43	OsjapChr09	10914727	10914770	ID=XXX_368760;Name=Unknown
Osjap09g06840	6	OsjapChr09	10914771	10914777	ID=RLG_368761;Name=LTR_Gypsy
Osjap09g06840	1	OsjapChr09	10914778	10914779	ID=XXX_368762;Name=Unknown
Osjap09g06840	168	OsjapChr09	10914780	10914948	ID=DTA_368763;Name=DNAt_hAT
Osjap09g06840	41	OsjapChr09	10916666	10916707	ID=SSL_368764;Name=Low_Complexity
Osjap09g06840	197	OsjapChr09	10919559	10919756	ID=DTH_368765;Name=DNAt_Harbinger/Tourist
Osjap09g06840	269	OsjapChr09	10919801	10920070	ID=DTH_368766;Name=DNAt_Harbinger/Tourist
Osjap09g06840	7	OsjapChr09	10920071	10920078	ID=XXX_368767;Name=Unknown
Osjap09g06840	15	OsjapChr09	10920079	10920094	ID=RLC_368768;Name=LTR_Copia
Osjap09g06840	98	OsjapChr09	10920095	10920193	ID=RLX_368769;Name=LTR_Unknown
Osjap09g06840	51	OsjapChr09	10920194	10920245	ID=RLG_368770;Name=LTR_Gypsy
Osjap09g06840	157	OsjapChr09	10920246	10920403	ID=RLC_368771;Name=LTR_Copia
Osjap09g06840	32	OsjapChr09	10920404	10920436	ID=RLX_368772;Name=LTR_Unknown
Osjap09g06840	110	OsjapChr09	10920437	10920547	ID=RLC_368773;Name=LTR_Copia
Osjap09g06840	829	OsjapChr09	10920825	10921654	ID=DTC_368774;Name=DNAt_CACTA/En-Spm
Osjap09g06840	19	OsjapChr09	10922079	10922098	ID=DTH_368775;Name=DNAt_Harbinger/Tourist
Osjap09g06840	146	OsjapChr09	10922099	10922245	ID=DTX_368776;Name=DNAt_Unknown
Osjap09g06840	16	OsjapChr09	10922246	10922262	ID=DTH_368777;Name=DNAt_Harbinger/Tourist
Osjap09g06840	53	OsjapChr09	10922415	10922468	ID=SSL_368778;Name=Low_Complexity
Osjap09g06840	595	OsjapChr09	10927573	10928168	ID=RIL_368779;Name=LINE_L1
Osjap09g06840	271	OsjapChr09	10928283	10928554	ID=RLC_368780;Name=LTR_Copia
Osjap09g20460	49	OsjapChr09	22602049	22602098	ID=SSL_386177;Name=Low_Complexity
Osjap09g20460	32	OsjapChr09	22605722	22605754	ID=SSS_386178;Name=Simple_Repeat
Osjap09g20460	76	OsjapChr09	22607962	22608038	ID=SSS_386179;Name=Simple_Repeat
Osjap09g20460	34	OsjapChr09	22608104	22608138	ID=SSL_386180;Name=Low_Complexity
Osjap10g12540	118	OsjapChr10	15229793	15229911	ID=DTT_406064;Name=DNAt_Tc-Mariner/Stowaway
Osjap10g14600	301	OsjapChr10	16957056	16957357	ID=RLC_408779;Name=LTR_Copia
Osjap10g14600	267	OsjapChr10	16957358	16957625	ID=RLG_408780;Name=LTR_Gypsy
Osjap10g14600	3	OsjapChr10	16957626	16957629	ID=XXX_408781;Name=Unknown
Osjap10g14600	115	OsjapChr10	16957630	16957745	ID=DTH_408782;Name=DNAt_Harbinger/Tourist
Osjap10g14600	318	OsjapChr10	16957746	16958064	ID=DTT_408783;Name=DNAt_Tc-Mariner/Stowaway
Osjap10g14600	753	OsjapChr10	16958176	16958929	ID=RLG_408784;Name=LTR_Gypsy
Osjap10g14600	317	OsjapChr10	16958930	16959247	ID=RLX_408785;Name=LTR_Unknown
Osjap10g14600	416	OsjapChr10	16959248	16959664	ID=RLG_408786;Name=LTR_Gypsy
Osjap10g14600	164	OsjapChr10	16961396	16961560	ID=DTT_408787;Name=DNAt_Tc-Mariner/Stowaway
Osjap10g14600	418	OsjapChr10	16963957	16964375	ID=DHH_408788;Name=Helitron
Osjap10g14600	224	OsjapChr10	16964394	16964618	ID=DHH_408789;Name=Helitron
Osjap10g14600	37	OsjapChr10	16964758	16964795	ID=DHH_408790;Name=Helitron
Osjap10g14600	125	OsjapChr10	16964796	16964921	ID=DXX_408791;Name=Class_II_Unknown
Osjap10g14600	1	OsjapChr10	16964922	16964923	ID=DTI_408792;Name=DNAt_MITE
Osjap10g14600	16	OsjapChr10	16964924	16964940	ID=XXX_408793;Name=Unknown
Osjap10g14600	148	OsjapChr10	16964941	16965089	ID=RXX_408794;Name=Class_I_Unknown
Osjap10g14600	25	OsjapChr10	16965090	16965115	ID=RIL_408795;Name=LINE_L1
Osjap10g14600	87	OsjapChr10	16965116	16965203	ID=XXX_408796;Name=Unknown
Osjap10g14600	16	OsjapChr10	16965204	16965220	ID=RLG_408797;Name=LTR_Gypsy
Osjap10g14600	193	OsjapChr10	16965222	16965415	ID=DHH_408798;Name=Helitron
Osjap10g14600	13	OsjapChr10	16965588	16965601	ID=DTT_408799;Name=DNAt_Tc-Mariner/Stowaway
Osjap10g14600	22	OsjapChr10	16965602	16965624	ID=DTX_408800;Name=DNAt_Unknown
Osjap10g14600	369	OsjapChr10	16965625	16965994	ID=DTI_408801;Name=DNAt_MITE
Osjap10g14600	10	OsjapChr10	16965995	16966005	ID=DTX_408802;Name=DNAt_Unknown
Osjap10g14600	24	OsjapChr10	16966006	16966030	ID=DTT_408803;Name=DNAt_Tc-Mariner/Stowaway
Osjap10g14600	810	OsjapChr10	16966031	16966841	ID=DTI_408804;Name=DNAt_MITE
Osjap10g14600	184	OsjapChr10	16966842	16967026	ID=DTX_408805;Name=DNAt_Unknown
Osjap10g14600	26	OsjapChr10	16967027	16967053	ID=DTM_408806;Name=DNAt_Mutator
Osjap10g14600	1875	OsjapChr10	16967153	16969028	ID=RLC_408807;Name=LTR_Copia
Osjap10g14600	38	OsjapChr10	16969029	16969067	ID=SSS_408808;Name=Simple_Repeat
Osjap10g14600	50	OsjapChr10	16969068	16969118	ID=RLC_408809;Name=LTR_Copia
Osjap10g14600	411	OsjapChr10	16969214	16969625	ID=DHH_408810;Name=Helitron
Osjap10g14600	602	OsjapChr10	16970440	16971042	ID=DTM_408811;Name=DNAt_Mutator
Osjap10g14600	100	OsjapChr10	16971390	16971490	ID=SSL_408812;Name=Low_Complexity
Osjap10g14600	36	OsjapChr10	16971624	16971660	ID=SSL_408813;Name=Low_Complexity
Osjap10g14600	41	OsjapChr10	16972012	16972053	ID=RLC_408814;Name=LTR_Copia
Osjap10g14600	105	OsjapChr10	16972054	16972159	ID=DTT_408815;Name=DNAt_Tc-Mariner/Stowaway
Osjap10g14600	26	OsjapChr10	16973251	16973277	ID=SSL_408816;Name=Low_Complexity
Osjap10g14600	49	OsjapChr10	16973880	16973929	ID=DTT_408817;Name=DNAt_Tc-Mariner/Stowaway
Osjap10g14600	33	OsjapChr10	16976705	16976738	ID=SSS_408818;Name=Simple_Repeat
Osjap10g15240	374	OsjapChr10	17480765	17481139	ID=DTM_409647;Name=DNAt_Mutator
Osjap10g15240	57	OsjapChr10	17481140	17481197	ID=DTC_409648;Name=DNAt_CACTA/En-Spm
Osjap10g15240	87	OsjapChr10	17483885	17483972	ID=SSL_409649;Name=Low_Complexity
Osjap10g15240	42	OsjapChr10	17483985	17484027	ID=SSL_409650;Name=Low_Complexity
Osjap10g15240	199	OsjapChr10	17484520	17484719	ID=DTT_409651;Name=DNAt_Tc-Mariner/Stowaway
Osjap11g01220	42	OsjapChr11	739988	740030	ID=RLG_418928;Name=LTR_Gypsy
Osjap11g01220	20	OsjapChr11	742439	742459	ID=SSS_418929;Name=Simple_Repeat
Osjap11g01220	20	OsjapChr11	742593	742613	ID=SSL_418930;Name=Low_Complexity
Osjap11g01220	406	OsjapChr11	744494	744900	ID=DTM_418931;Name=DNAt_Mutator
Osjap11g01770	217	OsjapChr11	1187044	1187261	ID=DTT_419427;Name=DNAt_Tc-Mariner/Stowaway
Osjap11g01770	42	OsjapChr11	1187262	1187304	ID=DTX_419428;Name=DNAt_Unknown
Osjap11g01770	4	OsjapChr11	1187305	1187309	ID=DTM_419429;Name=DNAt_Mutator
Osjap11g01770	14	OsjapChr11	1187310	1187324	ID=DTT_419430;Name=DNAt_Tc-Mariner/Stowaway
Osjap11g01770	318	OsjapChr11	1189773	1190091	ID=DTM_419431;Name=DNAt_Mutator
Osjap11g01770	477	OsjapChr11	1190092	1190569	ID=XXX_419432;Name=Unknown
Osjap11g01770	8617	OsjapChr11	1190570	1199187	ID=RLG_419433;Name=LTR_Gypsy
Osjap11g01770	118	OsjapChr11	1200106	1200224	ID=XXX_419434;Name=Unknown
Osjap11g01770	124	OsjapChr11	1200372	1200496	ID=XXX_419435;Name=Unknown
Osjap11g01770	787	OsjapChr11	1200497	1201284	ID=DTM_419436;Name=DNAt_Mutator
Osjap11g01770	286	OsjapChr11	1201408	1201694	ID=DTT_419437;Name=DNAt_Tc-Mariner/Stowaway
Osjap11g01770	24	OsjapChr11	1202407	1202431	ID=SSL_419438;Name=Low_Complexity
Osjap11g01770	94	OsjapChr11	1202944	1203038	ID=DTT_419439;Name=DNAt_Tc-Mariner/Stowaway
Osjap11g01770	20	OsjapChr11	1203311	1203331	ID=SSL_419440;Name=Low_Complexity
Osjap11g01770	242	OsjapChr11	1203774	1204016	ID=DTT_419441;Name=DNAt_Tc-Mariner/Stowaway
Osjap11g01770	374	OsjapChr11	1204018	1204392	ID=DTH_419443;Name=DNAt_Harbinger/Tourist
Osjap11g01770	143	OsjapChr11	1205087	1205230	ID=DTM_419444;Name=DNAt_Mutator
Osjap11g01770	128	OsjapChr11	1206801	1206929	ID=DTT_419445;Name=DNAt_Tc-Mariner/Stowaway
Osjap11g01770	170	OsjapChr11	1208820	1208990	ID=DTI_419446;Name=DNAt_MITE
Osjap11g01770	117	OsjapChr11	1209528	1209645	ID=DTT_419447;Name=DNAt_Tc-Mariner/Stowaway
Osjap11g01770	67	OsjapChr11	1209675	1209742	ID=DTT_419448;Name=DNAt_Tc-Mariner/Stowaway
Osjap11g01770	21	OsjapChr11	1209743	1209764	ID=DTX_419449;Name=DNAt_Unknown
Osjap11g01770	1068	OsjapChr11	1209765	1210833	ID=DTM_419450;Name=DNAt_Mutator
Osjap11g01770	998	OsjapChr11	1211355	1212353	ID=DTM_419451;Name=DNAt_Mutator
Osjap11g01770	696	OsjapChr11	1212355	1213051	ID=DTM_419452;Name=DNAt_Mutator
Osjap11g01770	35	OsjapChr11	1213052	1213087	ID=SSS_419453;Name=Simple_Repeat
Osjap11g01770	969	OsjapChr11	1213088	1214057	ID=DTM_419454;Name=DNAt_Mutator
Osjap11g01770	660	OsjapChr11	1214654	1215314	ID=DTM_419455;Name=DNAt_Mutator
Osjap11g01770	5	OsjapChr11	1215315	1215320	ID=DTX_419456;Name=DNAt_Unknown
Osjap11g01770	77	OsjapChr11	1215321	1215398	ID=DTT_419457;Name=DNAt_Tc-Mariner/Stowaway
Osjap11g01770	5268	OsjapChr11	1215479	1220747	ID=RLG_419458;Name=LTR_Gypsy
Osjap11g01770	36	OsjapChr11	1220763	1220799	ID=SSS_419459;Name=Simple_Repeat
Osjap11g01770	710	OsjapChr11	1221051	1221761	ID=RLG_419460;Name=LTR_Gypsy
Osjap11g01770	215	OsjapChr11	1222171	1222386	ID=RSU_419461;Name=SINE
Osjap11g01770	140	OsjapChr11	1222497	1222637	ID=DTM_419462;Name=DNAt_Mutator
Osjap11g01770	97	OsjapChr11	1223056	1223153	ID=DTT_419463;Name=DNAt_Tc-Mariner/Stowaway
Osjap11g01770	222	OsjapChr11	1223163	1223385	ID=DTT_419464;Name=DNAt_Tc-Mariner/Stowaway
Osjap11g01770	300	OsjapChr11	1225338	1225638	ID=DTT_419465;Name=DNAt_Tc-Mariner/Stowaway
Osjap11g03190	21	OsjapChr11	2097935	2097956	ID=SSL_420460;Name=Low_Complexity
Osjap11g03190	22	OsjapChr11	2098492	2098514	ID=SSL_420461;Name=Low_Complexity
Osjap11g03190	217	OsjapChr11	2101059	2101276	ID=DTI_420462;Name=DNAt_MITE
Osjap11g03190	292	OsjapChr11	2101772	2102064	ID=DTH_420463;Name=DNAt_Harbinger/Tourist
Osjap11g03190	457	OsjapChr11	2102067	2102524	ID=DTH_420464;Name=DNAt_Harbinger/Tourist
Osjap11g03190	446	OsjapChr11	2102537	2102983	ID=DTM_420465;Name=DNAt_Mutator
Osjap11g03190	259	OsjapChr11	2103353	2103612	ID=DTM_420466;Name=DNAt_Mutator
Osjap11g03190	250	OsjapChr11	2103613	2103863	ID=DTH_420467;Name=DNAt_Harbinger/Tourist
Osjap11g03190	205	OsjapChr11	2103940	2104145	ID=SSL_420468;Name=Low_Complexity
Osjap11g03190	20	OsjapChr11	2104197	2104217	ID=SSL_420469;Name=Low_Complexity
Osjap11g03220	26	OsjapChr11	2119182	2119208	ID=SSS_420472;Name=Simple_Repeat
Osjap11g21440	272	OsjapChr11	22535430	22535702	ID=RLC_448180;Name=LTR_Copia
Osjap11g21440	914	OsjapChr11	22535788	22536702	ID=RLC_448181;Name=LTR_Copia
Osjap11g21440	246	OsjapChr11	22537551	22537797	ID=DTH_448182;Name=DNAt_Harbinger/Tourist
Osjap11g25180	125	OsjapChr11	26057800	26057925	ID=DTT_453195;Name=DNAt_Tc-Mariner/Stowaway
Osjap11g25180	275	OsjapChr11	26057926	26058201	ID=RSU_453196;Name=SINE
Osjap11g25180	30	OsjapChr11	26058202	26058232	ID=SSS_453197;Name=Simple_Repeat
Osjap11g25180	36	OsjapChr11	26058233	26058269	ID=RSU_453198;Name=SINE
Osjap11g25180	2	OsjapChr11	26058270	26058272	ID=DTT_453199;Name=DNAt_Tc-Mariner/Stowaway
Osjap11g25180	91	OsjapChr11	26058273	26058364	ID=DTX_453200;Name=DNAt_Unknown
Osjap11g25180	15	OsjapChr11	26058365	26058380	ID=DTI_453201;Name=DNAt_MITE
Osjap11g25180	99	OsjapChr11	26059277	26059376	ID=DTH_453202;Name=DNAt_Harbinger/Tourist
Osjap11g25180	230	OsjapChr11	26059393	26059623	ID=DTT_453203;Name=DNAt_Tc-Mariner/Stowaway
Osjap11g25180	313	OsjapChr11	26059912	26060225	ID=DTT_453204;Name=DNAt_Tc-Mariner/Stowaway
Osjap11g25180	654	OsjapChr11	26060575	26061229	ID=DTC_453205;Name=DNAt_CACTA/En-Spm
Osjap11g25180	670	OsjapChr11	26061291	26061961	ID=DTC_453206;Name=DNAt_CACTA/En-Spm
Osjap11g25180	1079	OsjapChr11	26062444	26063523	ID=DTC_453207;Name=DNAt_CACTA/En-Spm
Osjap11g25180	21	OsjapChr11	26064375	26064396	ID=SSL_453208;Name=Low_Complexity
Osjap11g25180	17	OsjapChr11	26064563	26064580	ID=DTI_453209;Name=DNAt_MITE
Osjap11g25180	138	OsjapChr11	26064581	26064719	ID=DTX_453210;Name=DNAt_Unknown
Osjap11g25180	2585	OsjapChr11	26064720	26067305	ID=DTC_453211;Name=DNAt_CACTA/En-Spm
Osjap11g25180	2380	OsjapChr11	26067306	26069686	ID=RLG_453212;Name=LTR_Gypsy
Osjap11g25180	757	OsjapChr11	26069717	26070474	ID=RLG_453213;Name=LTR_Gypsy
Osjap11g25180	26	OsjapChr11	26070475	26070501	ID=RLX_453214;Name=LTR_Unknown
Osjap11g25180	12	OsjapChr11	26070502	26070514	ID=RLC_453215;Name=LTR_Copia
Osjap11g25180	109	OsjapChr11	26070516	26070625	ID=DTC_453217;Name=DNAt_CACTA/En-Spm
Osjap11g25180	77	OsjapChr11	26070681	26070758	ID=DTH_453218;Name=DNAt_Harbinger/Tourist
Osjap11g25180	9	OsjapChr11	26070791	26070800	ID=DTA_453219;Name=DNAt_hAT
Osjap11g25180	83	OsjapChr11	26070801	26070884	ID=DTX_453220;Name=DNAt_Unknown
Osjap11g25180	59	OsjapChr11	26070885	26070944	ID=DTR_453221;Name=DNAt_Transib
Osjap11g25180	21	OsjapChr11	26070945	26070966	ID=DTX_453222;Name=DNAt_Unknown
Osjap11g25180	171	OsjapChr11	26071088	26071259	ID=DTH_453223;Name=DNAt_Harbinger/Tourist
Osjap11g25180	1	OsjapChr11	26071260	26071261	ID=XXX_453224;Name=Unknown
Osjap11g25180	908	OsjapChr11	26071262	26072170	ID=RLG_453225;Name=LTR_Gypsy
Osjap11g25180	74	OsjapChr11	26072172	26072246	ID=DTI_453226;Name=DNAt_MITE
Osjap11g25180	11	OsjapChr11	26072247	26072258	ID=DTH_453227;Name=DNAt_Harbinger/Tourist
Osjap11g25180	259	OsjapChr11	26072260	26072519	ID=DTT_453229;Name=DNAt_Tc-Mariner/Stowaway
Osjap11g25180	313	OsjapChr11	26073328	26073641	ID=DTT_453230;Name=DNAt_Tc-Mariner/Stowaway
Osjap11g25180	34	OsjapChr11	26074053	26074087	ID=SSL_453231;Name=Low_Complexity
Osjap11g25180	24	OsjapChr11	26075695	26075719	ID=SSL_453232;Name=Low_Complexity
Osjap11g25180	354	OsjapChr11	26076453	26076807	ID=RIL_453233;Name=LINE_L1
Osjap11g25180	62	OsjapChr11	26076841	26076903	ID=RLC_453234;Name=LTR_Copia
Osjap11g25180	182	OsjapChr11	26077309	26077491	ID=RLC_453235;Name=LTR_Copia
Osjap11g25180	19	OsjapChr11	26077492	26077511	ID=SSS_453236;Name=Simple_Repeat
Osjap11g25180	4183	OsjapChr11	26077512	26081695	ID=RLC_453237;Name=LTR_Copia
Osjap11g25180	702	OsjapChr11	26082667	26083369	ID=RLC_453238;Name=LTR_Copia
Osjap11g25180	110	OsjapChr11	26083506	26083616	ID=DTM_453239;Name=DNAt_Mutator
Osjap11g25180	74	OsjapChr11	26084408	26084482	ID=SSL_453240;Name=Low_Complexity
Osjap11g25180	43	OsjapChr11	26084796	26084839	ID=DTX_453241;Name=DNAt_Unknown
Osjap11g25180	110	OsjapChr11	26084840	26084950	ID=DTC_453242;Name=DNAt_CACTA/En-Spm
Osjap11g25180	478	OsjapChr11	26085249	26085727	ID=DHH_453243;Name=Helitron
Osjap11g25180	352	OsjapChr11	26085882	26086234	ID=DHH_453244;Name=Helitron
Osjap11g25180	145	OsjapChr11	26086683	26086828	ID=DHH_453245;Name=Helitron
Osjap11g25180	1087	OsjapChr11	26086911	26087998	ID=DHH_453246;Name=Helitron
Osjap11g25180	20	OsjapChr11	26091117	26091137	ID=SSL_453247;Name=Low_Complexity
Osjap11g25180	2037	OsjapChr11	26091762	26093799	ID=DHH_453248;Name=Helitron
Osjap11g25180	494	OsjapChr11	26093800	26094294	ID=DTM_453249;Name=DNAt_Mutator
Osjap11g25180	16	OsjapChr11	26094295	26094311	ID=DXX_453250;Name=Class_II_Unknown
Osjap11g25180	211	OsjapChr11	26094312	26094523	ID=DHH_453251;Name=Helitron
Osjap11g25180	117	OsjapChr11	26094530	26094647	ID=DTT_453252;Name=DNAt_Tc-Mariner/Stowaway
Osjap11g25180	94	OsjapChr11	26095118	26095212	ID=DTH_453253;Name=DNAt_Harbinger/Tourist
Osjap11g25180	335	OsjapChr11	26095559	26095894	ID=DTC_453254;Name=DNAt_CACTA/En-Spm
Osjap11g25180	380	OsjapChr11	26096509	26096889	ID=DTM_453255;Name=DNAt_Mutator
Osjap11g25180	126	OsjapChr11	26096962	26097088	ID=DTH_453256;Name=DNAt_Harbinger/Tourist
Osjap11g25180	4345	OsjapChr11	26097911	26102256	ID=DTC_453257;Name=DNAt_CACTA/En-Spm
Osjap11g25180	9	OsjapChr11	26102257	26102266	ID=XXX_453258;Name=Unknown
Osjap11g25180	55	OsjapChr11	26102267	26102322	ID=RLG_453259;Name=LTR_Gypsy
Osjap11g25180	6598	OsjapChr11	26102324	26108922	ID=RLG_453260;Name=LTR_Gypsy
Osjap11g25180	76	OsjapChr11	26108925	26109001	ID=DTC_453261;Name=DNAt_CACTA/En-Spm
Osjap11g25180	1873	OsjapChr11	26109435	26111308	ID=DTC_453262;Name=DNAt_CACTA/En-Spm
Osjap11g25180	215	OsjapChr11	26111309	26111524	ID=XXX_453263;Name=Unknown
Osjap11g25180	3092	OsjapChr11	26111525	26114617	ID=RLG_453264;Name=LTR_Gypsy
Osjap11g25180	5329	OsjapChr11	26114620	26119949	ID=RLG_453265;Name=LTR_Gypsy
Osjap11g25180	236	OsjapChr11	26119950	26120186	ID=RLX_453266;Name=LTR_Unknown
Osjap11g25180	1475	OsjapChr11	26120187	26121662	ID=RLG_453267;Name=LTR_Gypsy
Osjap11g25180	20	OsjapChr11	26121663	26121683	ID=SSS_453268;Name=Simple_Repeat
Osjap11g25180	5777	OsjapChr11	26121684	26127461	ID=RLG_453269;Name=LTR_Gypsy
Osjap11g25180	21	OsjapChr11	26127463	26127484	ID=DTH_453271;Name=DNAt_Harbinger/Tourist
Osjap11g25180	25	OsjapChr11	26127485	26127510	ID=DTI_453272;Name=DNAt_MITE
Osjap11g25180	59	OsjapChr11	26127511	26127570	ID=SSS_453273;Name=Simple_Repeat
Osjap11g25180	4	OsjapChr11	26127571	26127575	ID=DTH_453274;Name=DNAt_Harbinger/Tourist
Osjap11g25180	86	OsjapChr11	26127576	26127662	ID=DTX_453275;Name=DNAt_Unknown
Osjap11g25180	141	OsjapChr11	26127663	26127804	ID=DTI_453276;Name=DNAt_MITE
Osjap11g25180	46	OsjapChr11	26127812	26127858	ID=DTM_453277;Name=DNAt_Mutator
Osjap11g25180	32	OsjapChr11	26127861	26127893	ID=SSS_453278;Name=Simple_Repeat
Osjap11g25180	683	OsjapChr11	26127894	26128577	ID=DHH_453279;Name=Helitron
Osjap11g25180	2347	OsjapChr11	26129144	26131491	ID=DHH_453280;Name=Helitron
Osjap11g25180	155	OsjapChr11	26131739	26131894	ID=DHH_453281;Name=Helitron
Osjap11g25180	298	OsjapChr11	26131904	26132202	ID=DTM_453282;Name=DNAt_Mutator
Osjap11g25180	7	OsjapChr11	26132458	26132465	ID=DTA_453283;Name=DNAt_hAT
Osjap11g25180	61	OsjapChr11	26132466	26132527	ID=DXX_453284;Name=Class_II_Unknown
Osjap11g25180	375	OsjapChr11	26132528	26132903	ID=DHH_453285;Name=Helitron
Osjap11g25180	1570	OsjapChr11	26132954	26134524	ID=DHH_453286;Name=Helitron
Osjap11g25180	243	OsjapChr11	26135106	26135349	ID=DTT_453287;Name=DNAt_Tc-Mariner/Stowaway
Osjap11g25180	568	OsjapChr11	26135777	26136345	ID=RLG_453288;Name=LTR_Gypsy
Osjap11g25180	180	OsjapChr11	26137487	26137667	ID=DTM_453289;Name=DNAt_Mutator
Osjap11g25180	87	OsjapChr11	26138615	26138702	ID=DHH_453290;Name=Helitron
Osjap11g25180	22	OsjapChr11	26138703	26138725	ID=SRS_453291;Name=Satellite
Osjap11g25180	323	OsjapChr11	26138874	26139197	ID=DHH_453292;Name=Helitron
Osjap11g25180	54	OsjapChr11	26139467	26139521	ID=RSU_453293;Name=SINE
Osjap11g25180	228	OsjapChr11	26139658	26139886	ID=RLG_453294;Name=LTR_Gypsy
Osjap11g25180	46	OsjapChr11	26139931	26139977	ID=DTH_453295;Name=DNAt_Harbinger/Tourist
Osjap11g25180	22	OsjapChr11	26139979	26140001	ID=SSS_453296;Name=Simple_Repeat
Osjap11g25180	1925	OsjapChr11	26140309	26142234	ID=RLC_453297;Name=LTR_Copia
Osjap11g25180	147	OsjapChr11	26144419	26144566	ID=RLG_453298;Name=LTR_Gypsy
Osjap11g25180	115	OsjapChr11	26144693	26144808	ID=RLG_453299;Name=LTR_Gypsy
Osjap11g25180	367	OsjapChr11	26144988	26145355	ID=RIL_453300;Name=LINE_L1
Osjap11g25180	281	OsjapChr11	26145720	26146001	ID=RIL_453301;Name=LINE_L1
Osjap11g25180	75	OsjapChr11	26146317	26146392	ID=SSS_453302;Name=Simple_Repeat
Osjap11g25180	56	OsjapChr11	26146505	26146561	ID=RLE_453303;Name=LTR_ERV
Osjap11g25180	209	OsjapChr11	26146593	26146802	ID=RLE_453304;Name=LTR_ERV
Osjap11g25180	3357	OsjapChr11	26146804	26150161	ID=RLG_453306;Name=LTR_Gypsy
Osjap11g25180	816	OsjapChr11	26150162	26150978	ID=RLE_453307;Name=LTR_ERV
Osjap11g25180	4062	OsjapChr11	26151051	26155113	ID=RLE_453308;Name=LTR_ERV
Osjap11g25180	41	OsjapChr11	26155115	26155156	ID=SSS_453310;Name=Simple_Repeat
Osjap11g25180	392	OsjapChr11	26155157	26155549	ID=DTN_453311;Name=DNAt_Micropon
Osjap11g25180	54	OsjapChr11	26155550	26155604	ID=SSS_453312;Name=Simple_Repeat
Osjap11g25180	22	OsjapChr11	26155740	26155762	ID=DTH_453313;Name=DNAt_Harbinger/Tourist
Osjap11g25180	92	OsjapChr11	26155763	26155855	ID=DTX_453314;Name=DNAt_Unknown
Osjap11g25180	214	OsjapChr11	26155856	26156070	ID=DTT_453315;Name=DNAt_Tc-Mariner/Stowaway
Osjap11g25180	254	OsjapChr11	26156074	26156328	ID=DTH_453316;Name=DNAt_Harbinger/Tourist
Osjap11g25180	263	OsjapChr11	26156473	26156736	ID=DTT_453317;Name=DNAt_Tc-Mariner/Stowaway
Osjap11g25180	91	OsjapChr11	26156793	26156884	ID=DTI_453318;Name=DNAt_MITE
Osjap11g25180	47	OsjapChr11	26156885	26156932	ID=DTX_453319;Name=DNAt_Unknown
Osjap11g25180	87	OsjapChr11	26156933	26157020	ID=DTH_453320;Name=DNAt_Harbinger/Tourist
Osjap11g25180	232	OsjapChr11	26157052	26157284	ID=DTH_453321;Name=DNAt_Harbinger/Tourist
Osjap11g25180	46	OsjapChr11	26157440	26157486	ID=SSS_453322;Name=Simple_Repeat
Osjap11g25180	187	OsjapChr11	26157488	26157675	ID=DTT_453323;Name=DNAt_Tc-Mariner/Stowaway
Osjap11g25180	17	OsjapChr11	26157676	26157693	ID=DTX_453324;Name=DNAt_Unknown
Osjap11g25180	237	OsjapChr11	26157694	26157931	ID=DTT_453325;Name=DNAt_Tc-Mariner/Stowaway
Osjap11g25180	5	OsjapChr11	26157932	26157937	ID=DTX_453326;Name=DNAt_Unknown
Osjap11g25180	36	OsjapChr11	26157938	26157974	ID=DTI_453327;Name=DNAt_MITE
Osjap11g25180	328	OsjapChr11	26157986	26158314	ID=DTT_453328;Name=DNAt_Tc-Mariner/Stowaway
Osjap11g25180	50	OsjapChr11	26158967	26159017	ID=RIL_453329;Name=LINE_L1
Osjap11g25180	203	OsjapChr11	26159399	26159602	ID=RIL_453330;Name=LINE_L1
Osjap11g25180	73	OsjapChr11	26159603	26159676	ID=DTM_453331;Name=DNAt_Mutator
Osjap11g25180	229	OsjapChr11	26160024	26160253	ID=DTM_453332;Name=DNAt_Mutator
Osjap11g25180	33	OsjapChr11	26160374	26160407	ID=SSL_453333;Name=Low_Complexity
Osjap11g25180	87	OsjapChr11	26160937	26161024	ID=DTM_453334;Name=DNAt_Mutator
Osjap11g25180	301	OsjapChr11	26161369	26161670	ID=DTM_453335;Name=DNAt_Mutator
Osjap11g25180	101	OsjapChr11	26161688	26161789	ID=DTM_453336;Name=DNAt_Mutator
Osjap11g25180	6764	OsjapChr11	26161803	26168567	ID=DTM_453337;Name=DNAt_Mutator
Osjap11g25180	286	OsjapChr11	26169264	26169550	ID=DTT_453338;Name=DNAt_Tc-Mariner/Stowaway
Osjap11g25180	26	OsjapChr11	26169730	26169756	ID=SSL_453339;Name=Low_Complexity
Osjap12g01140	20	OsjapChr12	783326	783346	ID=SSL_458128;Name=Low_Complexity
Osjap12g06950	23	OsjapChr12	5102416	5102439	ID=SSL_464154;Name=Low_Complexity
Osjap12g06950	132	OsjapChr12	5103380	5103512	ID=DHH_464155;Name=Helitron
Osjap12g06950	63	OsjapChr12	5103556	5103619	ID=DTT_464156;Name=DNAt_Tc-Mariner/Stowaway
Osjap12g18490	79	OsjapChr12	21226842	21226921	ID=DTT_483135;Name=DNAt_Tc-Mariner/Stowaway
Osjap12g18490	41	OsjapChr12	21228943	21228984	ID=SSS_483136;Name=Simple_Repeat
Osjap12g18490	23	OsjapChr12	21229325	21229348	ID=SSS_483137;Name=Simple_Repeat
Osjap12g18490	69	OsjapChr12	21229533	21229602	ID=BTN_483138;Name=tRNA
Osjap12g18490	182	OsjapChr12	21229704	21229886	ID=SSL_483139;Name=Low_Complexity
Osjap12g18490	43	OsjapChr12	21229969	21230012	ID=SSL_483140;Name=Low_Complexity
Osjap12g18490	128	OsjapChr12	21234945	21235078	ID=SSS_483141;Name=Simple_Repeat
